# Supplementary material for: Inferring the epidemiological benefit of indoor vector control interventions against malaria from mosquito data
Source: Nat Commun. 2022 Jul 5;13:3862. doi: 10.1038/s41467-022-30700-1 (PMC9256631; doi:10.1038/s41467-022-30700-1)
Supplement: Supplementary file 3 — Supplementary Data 1 [file 41467_2022_30700_MOESM3_ESM.xlsx]

## Sheet: S1.1 Systematic review papers
Table S1 ID	Key Author	Country	Link or study reference	Reference
1	Bradley	Multiple - Sudan, Benin, Kenya, Cameroon	https://www.ncbi.nlm.nih.gov/pmc/articles/PMC4508808/	Kleinschmidt, I. et al. 2015. Design of a study to determine the impact of insceticide resistance on malaria vector control: a multi-country investigation. Malaria Journal 14: 282
1	Bradley	Multiple - Sudan, Benin, Kenya, Cameroon	https://www.ncbi.nlm.nih.gov/pmc/articles/PMC5968369/	Kleinschmidt, I. et al. 2018. Implications of insecticide resistance for malaria vector control with long-lasting insecticidal nets: a WHO-coordinated, prospective, international, observational cohort study. Lancet Infectious Diseases 18: 640-649.
1	Bradley	Bioko Island, Equatorial Guinea	https://malariajournal.biomedcentral.com/track/pdf/10.1186/s12936-016-1433-0	Bradley, J. et al. 2016. A cluster randomized trial comparing deltamethrin and bendiocarb as insecticides for indoor residual spraying to control malaria on Bioko Island, Equatorial Guinea. Malaria Journal 15: 539
2	Chaccour	Mozambique	https://malariajournal.biomedcentral.com/track/pdf/10.1186/s12936-019-2995-4	Alonso, S. et al., 2019. The economic burden of malaria on households and the health system in a high transmission district of Mozambique. Malaria Journal 18: 360
2	Chaccour	Mozambique	https://www.ncbi.nlm.nih.gov/pmc/articles/PMC5859815/	Chaccour C., et al. 2018. Combination of indoor residual spraying with long-lasting insecticide-treated nets for malaria control in Zambezia, Mozambique: a cluster randomised trial and cost-effectiveness study protocol. BMJ Global Health 3: e000610
2	Chaccour	Mozambique	https://path.azureedge.net/media/documents/ASTMH_mal_control_measures_moz_pstr.pdf
2	Chaccour	Mozambique	https://www.ncbi.nlm.nih.gov/pmc/articles/PMC7819201/	Wagman J., et al. 2021. Reduced exposure to malaria vectors following indoor residual spraying of pirimiphos-methyl in a high-burden district of rural Mozambique with high ownership of long-lasting insecticidal nets: entomological surveillance results from a cluster -randomized trial. Malaria Journal 20: 54
2	Chaccour	Mozambique	https://malariajournal.biomedcentral.com/articles/10.1186/s12936-021-03611-7	Chaccour C., et al. 2021. Incremental impact on malaria incidence following indoor residual spraying in a highly endemic area with high standard ITN access in Mozambique: results from a cluster-randomized study. Malaria Journal 20: 84
3	Corbel	Benin	https://www.thelancet.com/journals/laninf/article/PIIS1473-3099(12)70081-6/fulltext	Corbel V. et al. 2012. Combination of malaria vector control interventions in pyrethroid resistance area in Benin: a cluster randomised controlled trial. Lancet Infectious Diseases 12: 617-626
3	Corbel	Benin	https://www.thelancet.com/journals/laninf/article/PIIS1473-3099(12)70081-6/fulltext	Corbel V. et al. 2012. Field evaluation of the efficacy of long lasting insecticidal mosquito nets and indoor residual sparying at community level in Southern Benin, West Africa PROTOCOL Lancet infectious diseases
3	Corbel	Benin	https://parasitesandvectors.biomedcentral.com/track/pdf/10.1186/1756-3305-3-83	Djenontin, A. et al. 2010. Culicidae diversity, malaria transmission and insecticide resistance alleles in malaria vectors in Ouidah-Kpomasse-Tori district from Benin (West Africa): A pre-intervention study. Parasites & Vectors 3: 83
3	Corbel	Benin		Moiroux, N. et al. 2012 Dry season determinants of malaria disease and net use in Benin, West Africa. PLoS One 7: e30558
3	Corbel	Benin		Moiroux, N. et al. 2013. Modelling the risk of being bitten by malaria vectors in a vector control area in southern Benin, west Africa. Parasites & Vectors 6: 71
3	Corbel	Benin		Moiroux, N. et al. 2014. Spatio-temporal analysis of abundances of three malaria vector species in southern Benin using zero-truncated models. Parasites & Vectors 7: 103
3	Corbel	Benin		Damien, G.B. et al 2010. Malaria infection and disease in an area with pyrethroid-resistant vectors in southern Benin. Malaria Journal 9: 380
4	Curtis	Tanzania		Curtis, C.F. et al. 1998. A comparison of use of a pyrethroid either for house spraying or for bednet treatment against malaria vectors. Tropical Medicine & International Health 3: 619-631
5	D'Alessandro	The Gambia	https://www.sciencedirect.com/science/article/pii/0035920395904018	D'Alessandro U., et al. 1995. A comparison of the efficacy of insecticide-treated and untreated bed nets in preventing malaria in Gambian children. Transactions of the Royal Society of Tropical Medicine and Hygiene 89: 596-598.
5	D'Alessandro	The Gambia		Thomson, M.C. et al. 1994. Malaria prevalence is inversely related to vector density in The Gambia, West Africa. Transactions of the Royal Society of Tropical Medicine and Hygiene 88. 638-643
6	Henry	Cote D'Ivoire		Henry, M-C. et al. 2005. Protective efficacy of Lambda-cyhalothrin traeted nets in Anopheles gambiae pyrethroid resistance areas of Cote D'Ivoire. Am J Trop Med Hyg 73: 859-864
6	Henry	Cote D'Ivoire		Chandre, F. et al. 1999. Pyrethroid cross resistance spectrum among populations of Anopheles gambiae s.s from Cote D'Ivoire. Journal of the American Mosquito Control Association 15: 53-59
6	Henry	Cote D'Ivoire		Betsi, N. et al. 2003. Anopheles funestus (Giles, 1900), la riziculture et la paludisme dans la region forestiere ouest de la Cote d'Ivoire. Cahiers Agricultures 12: 341-346
7	Kafy	Sudan	https://malariajournal.biomedcentral.com/track/pdf/10.1186/s12936-017-1873-1	Bradley, J., et al., 2017. Insecticide-treated nets provide protection against malaria to children in an area of insecticide resistance in Southern Benin. Malaria Journal 16: 225
7	Kafy	Sudan	https://parasitesandvectors.biomedcentral.com/articles/10.1186/s13071-018-2732-9	Ismail B.A., et al. 2017 Temporal and spatial trends in insecticide resistance in Anopheles arabiensis in Sudan: outcomes from an evaluation of implications of insecticide resistance for malaria vector control. Parasite & Vectors 11: 122
7	Kafy	Sudan	https://www.pnas.org/content/114/52/E11267	Kafy, H.T., 2017. Impact of insecticide resistance in Anopheles arabiensis on malaria incidence and prevalence in Sudan and the costs of mitigation. PNAS 114: E11267-E11275
8	Loha	Ethiopia		Gari, T. et al. 2016. Malaria incidence and entomological findings in an area targeted for a cluster-randomized controlled trial to prevent malaria in Ethiopia: results from a pilot study. Malaria Journal 15:145
8	Loha	Ethiopia		Kenea O., et al. 2016. Human-biting activities of Anopheles species in south-central Ethiopia. Parasites & Vectors 9: 527
8	Loha	Ethiopia		Kenea. O. Thesis. Entomological impact of combined and separate use of indoor residual spraying and long-lasting nets for malaria prevention in Adami Tullu district, South-Central Ethiopia. PhD Thesis Addis Ababa University, Ethiopia 2019
8	Loha	Ethiopia		Loha E. et al 2019. Long-lasting insecticidal nets and indoor residual spraying may not be sufficient to eliminate malaria in a low malaria incidence area: results from a cluster randomized controlled trial in Ethiopia . Malaria Journal 18: 141
8	Loha	Ethiopia	https://www.researchgate.net/publication/336174478_Spatiotemporal_clustering_of_malaria_in_southern-central_Ethiopia_A_community-based_cohort_study	Solomon, T. et al. 2019. Spatiotemporal clustering of malaria in southern-central Ethiopia: A community-based cohort study. PLoS One 14: e0222986
8	Loha	Ethiopia	https://trialsjournal.biomedcentral.com/track/pdf/10.1186/s13063-016-1154-2	Deressa W. et al. 2016. Combining long-lasting insecticidal nets and indoor residual spraying for malaria prevention in Ethiopia: study protocol for a cluster randomized controlled trial. Trials 17: 20
8	Loha	Ethiopia	https://journals.plos.org/plosone/article/file?id=10.1371/journal.pone.0190983&type=printable	Gari,T. et al 2018. Malaria increased the risk of stunting and wasting among young children in Ethiopia: Results of a cohort study. PLoS One 13: e0190983
8	Loha	Ethiopia	https://resource-allocation.biomedcentral.com/track/pdf/10.1186/s12962-018-0164-1	Hailu, A. et al. 2018. Cost-effectiveness of a combined intervention of long lasting insecticidal nets and indoor residual spraying compared with each intervention alone for malaria prevention in Ethiopia. Cost effectiveness and Resource Allocation 16: 61
8	Loha	Ethiopia	https://journals.plos.org/plosone/article/file?id=10.1371/journal.pone.0047354&type=printable	Loha, E. et al. 2012. Effect of bednets and indoor residual spraying on spatio-temporal clustering of malaria in a village in South Ethiopia: a longitudinal study. PLoS One 7: e47354
8	Loha	Ethiopia	www.ajtmh.org/docserver/fulltext/14761645/87/3/450.pdf?expires=1583196060&id=id&accname=guest&checksum=C267439DBF6D44FF780A7CB5B42F56DD	Loha, E. et al. 2012. Predictors of Plasmodium falciparum Malaria Incidence in Chano Mille, South Ethiopia: A Longitudinal Study. Am J Trop Med Hyg 87: 450-459
9	Marbiah	Sierra Leone	https://onlinelibrary.wiley.com/doi/abs/10.1111/j.1365-2915.1997.tb00293.x	Magbity, E.B. et al. 1997. Effects of community-wide use of lambdacyhalothrin-impregnated bednets on malaria vectors in rural Sierra Leone. Medical and Veterinary Entomology 11: 79-86.
9	Marbiah	Sierre Leone		Marbiah NT, Petersen E, David K, Magbity E, Lines J, Bradley DJ. 1998. A controlled trial of lambda-cyhalothrin-impregnated bed nets and/or Dapsone/Pyrimethamine for malaria control in Sierra Leone. Am J Trop Med Hyg 58: 1 -6
9	Marbiah	Sierre Leone	https://doi.org/10.1080/00034983.1993.11812746	Barnish G, Maude GH, Bockarie MJ, Eggelte TA, Greenwood BM, Ceesay S. 1992. Malaria in a rural area of Sierra Leone. I. Initial results. Annals of Tropical Medicine and parasitology 87: 125-136
9	Marbiah	Sierre Leone	https://doi.org/10.1080/00034983.1993.11812747	Barnish G, Maude GH, Bockarie MJ, Erunkulu OA, Dumbuya MS, Greenwood BM. 1993. Malaria in a rural area of Sierra Leone. II. Parasitological and related results from pre- and post-rains clinical surveys. Annals of Tropical Medicine and parasitology 87: 137 – 148.
9	Marbiah	Sierre Leone	https://doi.org/10.1080/00034983.1994.11812865	Bockarie MJ, Service MW, Barnish G, Maude GH, Greenwood BM. 1994. Malaria in a rural area of Sierra Leone. III. Vector ecology and disease transmission. Annals of Tropical Medicine and parasitology 88: 251 – 262
10	Nevill	Kenya	https://watermark.silverchair.com/11-3-280.pdf?token=AQECAHi208BE49Ooan9kkhW_Ercy7Dm3ZL_9Cf3qfKAc485ysgAAAl8wggJbBgkqhkiG9w0BBwagggJMMIICSAIBADCCAkEGCSqGSIb3DQEHATAeBglghkgBZQMEAS4wEQQMYPziY4DaGv0c2UmhAgEQgIICEqP9VpfSNE23lKhAuKZt9XZTm5DT1Q7-sV3Kgp-2Sa5y_7KWzDM-JfL1d0z1pBGJVyXHimiOolkXxwXfj301oxy-tY7EGp57tePQXP0Lz72mxdu-vBZ157RVgcCLjhmRZv5J5kzeEAH-APvM8W2v65kw4ubNikeMDpUo2TZcstaoQqitGx8Y66tp63DDHn…	Marsh, V.M. et al. 1996. Evaluating the community education programme of an insecticide-treated bed net trial on the Kenyan coast. Health Policy and Planning 11: 280-291
10	Nevill	Kenya	https://onlinelibrary.wiley.com/doi/abs/10.1111/j.1365-2915.1996.tb00739.x	Mbogo, C.N.M. et al. 1996. The impact of permethrin-impregnated bednets on malaria vectors of the Kenyan coast. Medical and Veterinary Entomology 10:251-259
10	Nevill	Kenya	https://onlinelibrary.wiley.com/doi/abs/10.1111/j.1365-3156.1996.tb00019.x	Nevill, C.G. et al. 1996. Insecticide-treated bednets reduce mortality and severe morbidity from malaria among children on the Kenyan coast. Tropical Medicine & International Health 1: 139-146.
10	Nevill	Kenya	https://onlinelibrary.wiley.com/doi/full/10.1046/j.1365-3156.1998.00214.x	Shulman, C.E. et al. 1998. A community randomized controlled trial of insecticide-treated bednets for the prevention of malaria and anaemia among primigravid women on the Kenyan coast. Tropical Medicine & International Health 3: 197-204
10	Nevill	Kenya	https://www.ncbi.nlm.nih.gov/pubmed/8780451	Snow, R.W. et al. 1996. Infant parasite rates and immunoglobulin in seroprevalence as a measure of exposure to Plasmodium falciparum during a randomized controlled trial of insecticide-treated bed nets on the Kenyan coast. Am J Trop Med Hyg 55. 144-149
10	Nevill	Kenya	https://watermark.silverchair.com/14-1-18.pdf?token=AQECAHi208BE49Ooan9kkhW_Ercy7Dm3ZL_9Cf3qfKAc485ysgAAAlwwggJYBgkqhkiG9w0BBwagggJJMIICRQIBADCCAj4GCSqGSIb3DQEHATAeBglghkgBZQMEAS4wEQQMCcE_FAqqGoujhChdAgEQgIICD-tDBkPHGm0aVdxniT7TVD3sQTUcg8roaTih9bAf_f4EGps7lz3YQoMWTfjjSng9fA83QyQ6JI_M77Cxk4-zMiA23xe7KC3vfJXBSScjqt5oK-aLSdVTsiobjf6GLnKqIggYTHAH1acyPpnufDQsS0gaaTvmNvTntrDFBXPJgjfbbcLLKPv93D4lHNJaYsO…	Snow, R.W. et al. 1999. The effect of delivery mechanisms on the uptake of bed net re-impregnation in Kilifi District, Kenya. Health Policy and Planning 14: 18-25
11	Philips-Howard	Kenya		Eisele T.P. et al. 2005. Effect of sustained insecticide-treated bed net use on all-cause child mortality in an area of intense perennial malaria transmission in Western Kenya. Am J Trop Med Hyg 73: 149-156
11	Philips-Howard	Kenya		Gimnig, J.E., Effect of permethrin-treated bed nets on the spatial distribution of malaria vectors in Western Kenya. Am. J Trop Med Hyg. 68: S4: p 115-120
11	Philips-Howard	Kenya		Hawley, W.A., et al. 2003. Community-wide effects of permethrin-treated bed nets on child mortality and malaria morbidity in Western Kenya. Am. J Trop Med Hyg 68: 121-127
11	Philips-Howard	Kenya	http://www.ajtmh.org/docserver/fulltext/14761645/68/4_suppl/0680108.pdf?expires=1583182015&id=id&accname=guest&checksum=37C805641B0ECFFDC12CAB0892C32E65	Kariuki, S.K. et al. 2003. Effects of permethrin-treated bed-nets on immunity to malaria in western Kenya II. Antibody responses in young children in an area of intense malaria transmission. Am J Trop Med Hyg 68: S108-114.
11	Philips-Howard	Kenya	http://www.ajtmh.org/docserver/fulltext/14761645/68/4_suppl/0680100.pdf?expires=1583202278&id=id&accname=guest&checksum=6C4FA55A2CC8FD30B6D310276036D67A	Ter Kuile, F.O. et al. 2003. Impact of permetrin-treated bed nets on malaria and all-cause morbidity in young children in an area of intense perennial malaria transmission in Western Kenya: a cross-sectional survey. Am J Trop Med Hyg 68: S4: 100-107
11	Philips-Howard	Kenya	http://www.ajtmh.org/docserver/fulltext/14761645/68/4_suppl/0680050.pdf?expires=1583202183&id=id&accname=guest&checksum=A3D41E81B4DE870A9E05A0E143613785	Ter Kuile, F.O. et al. 2003. Reduction of malaria during pregnancy by permethrin-treated bed nets in an area of intense perennial malaria transmission in western Kenya. Am J Trop Med Hyg 68: S50-60
11	Phillips-Howard	Kenya	http://www.ajtmh.org/docserver/fulltext/14761645/68/4_suppl/0680128.pdf?expires=1583120258&id=id&accname=guest&checksum=9452FA9E787CC3093E21297431A9597B	Alaii, J.A., 2003. Community reactions to the introduction of permethrin-treated bed nets for malaria control during a randomized controlled trial in Western Kenya. American Journal of Tropical Medicine and Hygiene 66: S4: p128-136
11	Phillips-Howard	Kenya	http://www.ajtmh.org/docserver/fulltext/14761645/68/4_suppl/0680137.pdf?expires=1583120353&id=id&accname=guest&checksum=4C1F1861629A895DCC7FD83412B7353E	Alaii, J.A., 2003 Factors affecting use of permethrin-treated bed nets during a randomized controlled trial in Western Kenya. Am. J. Trop. Med. Hyg., 68: S4: 137-141
11	Phillips-Howard	Kenya	http://www.ajtmh.org/docserver/fulltext/14761645/68/4_suppl/0680142.pdf?expires=1583120429&id=id&accname=guest&checksum=3924608A2DB35B1014A4E9813E96D3EA	Alaii, J.A., 2003. Perceptions of bed nets and malaria prevention before and after a randomized controlled trial of permethrin-treated bed nets in Western Kenya. Am. J. Trop. Med. Hyg 68: S4: 142-148
11	Phillips-Howard	Kenya	http://www.ajtmh.org/docserver/fulltext/14761645/68/4_suppl/0680086.pdf?expires=1583195345&id=id&accname=guest&checksum=EA2534D12E1A25EA3EE878E1AE03BC9A	Leenstra, T. et al. 2003. Permethrin-treated bed nets in the prevention of malaria and anemia in adolescent schoolgirls in western Kenya. Am. J Trop Med Hyg 68: S86-93
11	Phillips-Howard	Kenya		Lindblade, K.A. et al. 2004. Sustainability of reductions in malaria transmission and infant mortality in Western Kenya with use of insecticide-treated bednets. JAMA 291: 2571-2580
11	Phillips-Howard	Kenya	http://www.ajtmh.org/docserver/fulltext/14761645/68/4_suppl/0680161.pdf?expires=1583203314&id=id&accname=guest&checksum=A36D0E374FA27FEF5C78939F40A12D66	Wiseman, V. et al. 2003. The cost-effectiveness of permethrin-treated bed nets in an area of intense malaria transmission in western Kenya. Am J Trop Med Hyg 68: S161-167
11	Philips-Howard	Kenya	http://www.ajtmh.org/docserver/fulltext/14761645/68/4_suppl/0680068.pdf?expires=1583202253&id=id&accname=guest&checksum=FF803AF585B1C0F1350F7B3261EEF586	Ter Kuile, F.O. et al. 2003. Impact of permethrin-treated bed nets on growth, nutritional status, and body composition of primary school children in western Kenya. Am. J Trop Med Hyg 68: S78-85
11	Phillips-Howard	Kenya	http://www.ajtmh.org/docserver/fulltext/14761645/68/4_suppl/0680003.pdf?expires=1583120535&id=id&accname=guest&checksum=EA7FA0975AEF06916BA2711DF6F978F3	Phillips-Howard, P.A. et al., 2003. The efficacy of permethrin-treated bed nets on child mortality and morbidity in Western Kenya I. Development of infrastructure and description of study site. Am. J. Trop Med. Hyg. 68: S4: p3-9
11	Phillips-Howard	Kenya	http://www.ajtmh.org/docserver/fulltext/14761645/68/4_suppl/0680023.pdf?expires=1583120673&id=id&accname=guest&checksum=E4637AE296E231630D9ADF66522C7248	Phillips-Howard, P.A. et al., 2003. Efficacy of permethrin-treated bed nets in the prevention of mortality in young children in an area of high perennial malaria transmission in Western Kenya. Am. J. Trop Med Hyg. 68: S4: 23-29
11	Phillips-Howard	Kenya		Phillips-Howard, P.A. et al., 2003. Impact of permethrin-treated bed nets on the incidence of sick child visits to peripheral health facilities. Am. J. Trop. Med. Hyg. 68: S4: 38-43
12	Protopopoff	Tanzania	https://www.thelancet.com/journals/lancet/article/PIIS0140-6736(18)30427-6/fulltext	Protopopoff, N. et al. 2018. Effectiveness of a long-lasting piperonyl butoxide-treated insecticidal net and indoor residual spray interventions, separately and together, against malaria transmitted by pyrethroid-resistant mosquitoes: a cluster, randomised controlled, two-by-two factorial design trial. Lancet 391: 1577-1588
12	Protopopoff	Tanzania	https://onlinelibrary.wiley.com/doi/full/10.1111/mve.12090	Matowo, J. et al. 2015. Trends in the selection of insecticide resistance in Anopheles gambiae s.l. mosquitoes in northwest Tanzania during a community randomized trial of longlasting insecticidal nets and indoor residual spraying. Medical and Veterinary Entomology 29. 51-59.
13	Staedke	Uganda	http://dx.doi.org/10.1016/S0140-6736(20)30214-2	Staedke, S. et al 2020. Effect of long-lasting insecticidal nets with and without piperonyl butoxide on malaria indicators in Uganda (LLINEUP): a pragmatic, cluster-randomised trial embedded in a national LLIN distribution campaign. The Lancet 395: 1292-1303. Pre-print accessed 19-02-2020
13	Staedke	Uganda	meeting abstract	Gonahasa, S. et al. 2019. LLIN evaluation in Uganda project (LLINEUP) - Impact of long-lasting insecticidal nets with and without, piperonyl butoxide on malaria indicators in Uganda: A cluster-randomized trial. Am. J Trop Med Hyg 101: 531
13	Staedke	Uganda	https://malariajournal.biomedcentral.com/track/pdf/10.1186/s12936-018-2571-3	Gonahasa, S. et al. 2018. LLIN evaluation in Uganda project (LLINEUP): factors associated with ownership and use of long-lasting insecticidal nets in Uganda: a cross-sectional survey of 48 districts. Malaria Journal 17: 421
13	Staedke	Uganda	https://parasitesandvectors.biomedcentral.com/track/pdf/10.1186/s13071-019-3353-7	Lynd, A. et al. 2019. LLIN evaluation in Uganda project (LLINEUP): a cross-sectional survey of species diversity and insecticide resistance in 48 districts of Uganda. Parasites & Vectors 12: 94
13	Staedke	Uganda	https://malariajournal.biomedcentral.com/track/pdf/10.1186/s12936-019-2838-3	Rugnao, S. et al 2019. LLIN evaluation in Uganda project (LLINEUP): factors associated with childhood parasitemia and anaemia 3-years after a national long-lasting insecticidal net distribution campaign: a cross-sectional survey. Malaria Journal 18: 207
13	Staedke	Uganda	https://trialsjournal.biomedcentral.com/track/pdf/10.1186/s13063-019-3382-8	Staedke, S. et al 2019. LLIN evaluation in Uganda project (LLINEUP) - Impact of long lasting insecticidal nets with, and without, piperynol butoxide on malaria indicators in Uganda: study protocol for a cluster randomized trial. Trials 20: 321
13	Staedke	Uganda	https://www.ncbi.nlm.nih.gov/pmc/articles/PMC5889576/#!po=31.8182	Okia, M. et al. 2018. Insecticide resistance status of the malaria mosquitoes: Anophleles gambiae and Anopheles funestus in eastern and northern Uganda. Malaria Journal 17: 157
13	Staedke	Uganda	https://www.ncbi.nlm.nih.gov/pmc/articles/PMC3543752/	Mawejje, H.D. et al. 2013. Inseciticide resistance monitoring of field-collected Anopheles gambiae s.l. populations from Jinja, eastern Uganda, identifies high levels of pyrethroid resistance. Med Vet Entomol. 27: 276-283
13	Staedke	Uganda	https://www.ncbi.nlm.nih.gov/pmc/articles/PMC2432068/	Rubaihayo, J. et al. 2008. Reduced susceptibility to pyrethroid insecticide treated nets by the malaria vector Anopheles gambiae s.l. in western Uganda. Malaria Journal 7: 92
13	Staedke	Uganda	https://www.ncbi.nlm.nih.gov/pmc/articles/PMC5397803/	Abeku T.A., et al. 2017. Insecticide resistance patterns in Uganda and the effect of indoor residual spraying with bendiocarb on kdr L1014S frequencies in Anopheles gambiae s.s. Malar J. 16. 156.
14	West	Tanzania	https://malariajournal.biomedcentral.com/articles/10.1186/1475-2875-12-149	Protopopoff, N. et al. 2013. High level of resistance in the mosquito Anopheles gambiae to pyrethroid insecticides and reduced susceptibility to bendiocarb in north-western Tanzania. Malaria Journal 12: 149
14	West	Tanzania	https://www.ncbi.nlm.nih.gov/pmc/articles/PMC4646432/	Protopopoff, N. et al. 2015. Combination of Insecticide Treated Nets and Indoor Residual Spraying in Northern Tanzania Provides Additional Reduction in Vector Population Density and Malaria Transmission Rates Compared to Insecticide Treated Nets Alone: A Randomised Control Trial. PLoS One 10: e0142671
14	West	Tanzania	https://www.ncbi.nlm.nih.gov/pmc/articles/PMC4701375/	Protopopoff, N. et al. 2015 [correction]. Combination of Insecticide Treated Nets and Indoor Residual Spraying in Northern Tanzania Provides Additional Reduction in Vector Population Density and Malaria Transmission Rates Compared to Insecticide Treated Nets Alone: A Randomised Control Trial. PLoS One 10: e0142671
14	West	Tanzania	https://journals.plos.org/plosone/article/file?id=10.1371/journal.pone.0065787&type=printable	West, P.A. et al. 2013. Malaria Risk Factors in North West Tanzania: The Effect of Spraying, Nets and Wealth. PLoS One 8: e65767
14	West	Tanzania	https://journals.plos.org/plosmedicine/article/file?id=10.1371/journal.pmed.1001630&type=printable	West, P.A. et al. 2014. Indoor Residual Spraying in Combination with Insecticide-Treated Nets Compared to Insecticide-Treated Nets Alone for Protection against Malaria: A Cluster Randomised Trial in Tanzania. PLoS Medicine 11: e1001630
14	West	Tanzania		West, P.A. et al. 2015. Enhanced Protection against Malaria by Indoor Residual Spraying in Addition to Insecticide Treated Nets: Is It Dependent on Transmission Intensity or Net Usage? PLoS One 10: e1=0115661
Excluded - entomology only		Mali	https://malariajournal.biomedcentral.com/articles/10.1186/s12936-017-2124-1	Cisse, M.B.M., et al., 2017. A village level cluster-randomized entomological evaluation of combination long-lasting insecticidal nets containing pyrethroid plus PBO synergist in Southern Mali. Malarial Journal 16: 477
Excluded - entomology only			https://malariajournal.biomedcentral.com/track/pdf/10.1186/1475-2875-7-59	Kweka, E.J. et al. 2008. Mosquito abundance, bed net coverage and other factors associated with variations in sporozoite infectivity rates in four villages of rural Tanzania. Malaria Journal 7: 59
Excluded - no epi outcome		Burkina Faso	https://journals.plos.org/plosone/article/file?id=10.1371/journal.pone.0003182&type=printable	Mueller, O. et al. 2008. Distribution Systems of Insecticide-Treated Bed Nets for Malaria Control in Rural Burkina Faso: Cluster-Randomized Controlled Trial. PLoS One 3: e3182
Excluded - no epi outcome		Uganda	https://malariajournal.biomedcentral.com/track/pdf/10.1186/1475-2875-7-49	Kilian, A. et al. 2008. Long-term field performance of a polyester-based long-lasting insecticidal mosquito net in rural Uganda. Malaria Journal 7: 49
Excluded - no epi outcome		Uganda	https://journals.plos.org/plosone/article/file?id=10.1371/journal.pone.0119078&type=printable	Kilian, A. et al. 2015. The effect of single or repeated home visits on the hanging and use of insecticide-treated mosquito nets following a mass distribution campaign - a cluster randomized, controlled trial. PLoS One 10: 30119078
Excluded - no epidemiological outcome	Krezanoski	Madagascar	https://www.ncbi.nlm.nih.gov/pmc/articles/PMC2909249/	Krezanoski, P.J. et al. 2010. Effect of incentives on insecticide-treated bed net use in sub-Saharan Africa: a cluster randomized trial in Madagascar. Malaria Journal 9: 186.
Excluded - not appropriate intervention	Ranson	Burkina Faso	https://www.ncbi.nlm.nih.gov/pmc/articles/PMC4423132/	Sagnon, N. et al. 2015. To assess whether addition of pyriproxyfen to long-lasting insecticidal mosquito nets increases their durability compared to standard long-lasting insecticidal mosquito nets: study protocol for a randomised controlled trial. Trials 16: 195
Excluded - not appropriate intervention	Ranson	Burkina Faso	https://trialsjournal.biomedcentral.com/track/pdf/10.1186/s13063-015-0606-4	Tiono, A.B. et al. 2015. The AvecNet Trial to assess whether addition of pyriproxyfen, an insect juvenile hormone mimic, to long-lasting insecticidal mosquito nets provides additional protection against clinical malaria over current best practice in an area with pyrethroid-resistant vectors in rural Burkina Faso: study protocol for a randomised controlled trial. Trials 16: 113
Excluded - not appropriate intervention	Ranson	Burkina Faso	https://www.thelancet.com/journals/lancet/article/PIIS0140-6736(18)31711-2/fulltext	Tiono, A.B. et al. 2018. Efficacy of Olyset Duo, a bednet containing pyriproxyfen and permethrin, versus a permethrin-only net against clinical malaria in an area with highly pyrethroid-resistant vectors in rural Burkina Faso: a cluster-randomised controlled trial (vol 22, pg 28, 2015). Lancet 392: 636
Excluded - not appropriate intervention	Ranson	Burkina Faso	https://malariajournal.biomedcentral.com/track/pdf/10.1186/s12936-019-3018-1	Toe, K.H. et al. 2019. Assessing the impact of the addition of pyriproxyfen on the durability of permethrin-treated bed nets in Burkina Faso: a compound-randomized controlled trial. Malaria Journal 18: 383
Excluded - not appropriate intervention	Keating	Eritrea	https://www.sciencedirect.com/science/article/pii/S0927537116303256?via%3Dihub	Armand, A. et al., 2017. Do public health interventions crowd out private health investments? Malaria control policies in Eritrea. Labour Economics 45: SI: 107-115
Excluded - not appropriate intervention	Keating	Eritrea	https://www.sciencedirect.com/science/article/abs/pii/S0001706X11001367	Keating, J. et al. 2011. Evaluating indoor residual spray for reducing malaria infection prevalence in Eritrea: results from a community randomized control trial. Acta Tropica 119: 107-113
Excluded - not appropriate intervention		Burkina Faso		Habluetzel, A. et al. 1997. Do insecticide-treated curtains reduce all-cause child mortality in Burkina Faso? Troical Medicine & International Health 2: 855-862
Excluded - not appropriate intervention		Ethiopia	https://parasitesandvectors.biomedcentral.com/track/pdf/10.1186/1756-3305-7-132	Deressa W. et al. 2014. Effect of combining mosquito repellent and insecticide treated net on malaria prevalence in Southern Ethiopia: a cluster-randomised trial. Parasites & Vectors 7: 132
Excluded - not appropriate intervention		Ethiopia	https://malariajournal.biomedcentral.com/track/pdf/10.1186/1475-2875-9-121	Deribew, A. et al 2010. Effect of training on the use of long-lasting insecticide-treated bed nets on the burden of malaria among vulnerable groups, south-west Ethiopia: baseline results of a cluster randomized trial. Malaria Journal 9: 121
Excluded - not appropriate intervention		Ethiopia	https://malariajournal.biomedcentral.com/track/pdf/10.1186/1475-2875-11-99	Deribew, A. et al 2012. The effect of household heads training on long-lasting insecticide-treated bed nets utilization: a cluster randomized controlled trial in Ethiopia. Malaria Journal 11: 99
Excluded - not appropriate intervention		Ethiopia	https://malariajournal.biomedcentral.com/track/pdf/10.1186/1475-2875-11-8	Deribew, A. et al 2012. The effect of household heads training about the use of treated bed nets on the burden of malaria and anaemia in under-five children: a cluster randomized trial in Ethiopia. Malaria Journal 11:8
Excluded - not appropriate intervention		Ghana	https://malariajournal.biomedcentral.com/track/pdf/10.1186/s12936-016-1388-1	Aimone, A.M. et al. 2016 Geo-spatial factors associated with infection risk among young children in rural Ghana: asecondary spatial analysis. Malaria Journal 15: 349
Excluded - not appropriate intervention		Nigeria	https://malariajournal.biomedcentral.com/track/pdf/10.1186/s12936-019-2676-3	Balami, A.D., et al., 2019. Effects of a health educational intervention on malaria knowledge, motivation, and behavioural skills: a randomized controlled trial. Malaria Journal 18: 41
Excluded - not appropriate intervention		Tanzania	https://malariajournal.biomedcentral.com/track/pdf/10.1186/1475-2875-13-347	Sangoro, O. et al. 2014. Feasibility of repellent use in a context of increasing outdoor transmission: a qualitative study in rural Tanzania. Malaria Journal 13: 347
Excluded - not appropriate intervention		Zambia	https://www.sciencedirect.com/science/article/abs/pii/S0035920312001666	Fink, G. et al. 2012. Assessing the impact of scaling-up bednet coverage through agricultural loan programmes: evidence from a cluster randomised controlled trial in Katete, Zambia. Transactions of the Royal Society of Tropical Medicine and Hygiene 106: 660-667
Excluded - not appropriate intervention		Zambia	https://malariajournal.biomedcentral.com/track/pdf/10.1186/1475-2875-11-313	Keating, J. et al. 2012. A quasi-experimental evaluation of an interpersonal communication intervention to increase insecticide-treated net use among children in Zambia. Malaria Journal 11: 313
Excluded - not appropriate intervention			https://www.tandfonline.com/doi/full/10.1038/emi.2013.67	Hoshi, T. et al. 2013. Beyond buzzing: mosquito watching stimulates malaria bednet use - a household-based cluster-randomized controlled assessor blind educational trial. Emerging microbes & infections 2: 1-6
Excluded - not appropriate intervention			https://www.ncbi.nlm.nih.gov/pmc/articles/PMC4960851/	Mtove, G. et al. 2016. The effectiveness of non-pyrethroid insecticide-treated durable wall lining to control malaria in rural Tanzania: study protocol for a two-armed cluster randomized trial (vol 16, 633, 2016). BMC Public Health 16: 1195
Excluded - not appropriate intervention				Sluydts, V. et al. 2016. Efficacy of topical mosquito repellent (picaridin) plus long-lasting insecticidal nets versus long-lasting insecticidal nets alone for control of malaria: a cluster randomised controlled trial. Lancet Infectious Diseases 16: 1169-1177
Excluded - not cluster design		Burkina Faso	https://www.who.int/bulletin/volumes/84/2/120.pdf	Muller, O. et al. 2006. Effects of insecticide-treated bednets during early infancy in an African area of intense malaria transmission: a randomized controlled trial. Bulletin of the World Health Organization 84: 120-126
Excluded - Not enough information found			meeting abstract	Tairou F. et al. 2015. The cost and cost-effectiveness of two spatially targeted, multicomponent malaria elimination strategies: results of a large three-arm cluster-randomized trial inn rural Senegal.
Excluded - Not RCT	Abuaku	Ghana	https://parasitesandvectors.biomedcentral.com/track/pdf/10.1186/s13071-018-3130-z	Abuaku, B. et al 2018 Impact of indoor residual spraying on malaria parasitemia in the Bunkpurugu-Yunyoo District in northern Ghana. Parasites & Vectors 11: 555
Excluded - Not RCT	Abuaku	Ghana	DOI 10.1186/s13071-016-1923-5	Baffour-Awuah, S. et al 2016. Insecticide resistance in malaria vectors in Kumasi, Ghana. Parasites & Vectors 9: 633
Excluded - Not RCT	Killeen	Zambia	https://link.springer.com/article/10.1186/s12936-016-1143-7	Hamainza, B. et al. 2016. Incremental impact upon malaria transmission of supplementing pyrethroid-impregnated long-lasting insecticidal nets with indoor residual spraying using pyrethroids or the organophosphate, pirimiphos methyl. Malaria Journal 15: 100
Excluded - Not RCT		Sudan	https://www.sciencedirect.com/science/article/pii/S0001706X01001528?via%3Dihub	Charlwood, J.D., et al. 2001. The impact of indoor residual spraying with malathion on malaria in refugee camps in eastern Sudan. Acta Tropica 80: 1-8
Excluded - Not RCT		Tanzania	https://malariajournal.biomedcentral.com/track/pdf/10.1186/1475-2875-9-187	Russell, T.L. et al. 2010. Impact of promoting longer-lasting insecticide treatment of bed nets upon malaria transmission in a rural Tanzanian setting with pre-existing high coverage of untreated nets. Malaria Journal 9: 187
Excluded - Not RCT		Togo	https://malariajournal.biomedcentral.com/track/pdf/10.1186/1475-2875-13-260	Desrochers, R.E., 2014. Effectiveness of post-campaign, door-to-door, hang-up, and communication interventions to increase long-lasting, insecticidal bed net utilization in Togo (2011-2012): a cluster randomized, control trial. Malaria Journal 13: 260
Excluded - Not RCT		Uganda	https://journals.plos.org/plosmedicine/article/file?id=10.1371/journal.pmed.1002167&type=printable	Katureebe, A. et al. 2016. Measures of malaria burden after long-lasting insecticidal net distribution and indoor residual spraying at three sites in Uganda: a prospective study
Excluded - Not RCT		Zambia	https://malariajournal.biomedcentral.com/track/pdf/10.1186/1475-2875-12-102	Sedlmayr, R. et al. 2013. Health impact and cost-effectiveness of a private sector bed net distribution: experimental evidence from Zambia. Malaria Journal 12: 102
Excluded - Not RCT		Zanzibar, Tanzania	https://malariajournal.biomedcentral.com/track/pdf/10.1186/1475-2875-12-38	Beer, N. et al., 2013. High effective coverage of vector control interventions in children after achieving low malaria transmission in Zanzibar, Tanzania. Malaria Journal 12: 38
Excluded - Not RCT			https://watermark.silverchair.com/cix251.pdf?token=AQECAHi208BE49Ooan9kkhW_Ercy7Dm3ZL_9Cf3qfKAc485ysgAAAlMwggJPBgkqhkiG9w0BBwagggJAMIICPAIBADCCAjUGCSqGSIb3DQEHATAeBglghkgBZQMEAS4wEQQMnOVQVaJjZB-TrnH0AgEQgIICBjx3SsCSRIqgLbMttz0lRbhvhg5W9vgRi3IowDyx_OSzke2xRqeE6Gk_j0rS7JTnB8d2l_aRJYwSYCXLhuWwjSXtKZkmHstiZFAKN4VjI4n9lUik1xBauXSexxGWhu84uMlFtiXWRLzvFsa5Veadm4bkTTmDf30p2NF1HmbcT8JAMaDc9RsMHaVUeONRzPW8…	Raouf, S. et al. 2017. Resurgence of Malaria Following Discontinuation of Indoor Residual Spraying of Insecticide in an Area of Uganda With Previously High-Transmission Intensity. Clinical Infectious Disease
Excluded - observational after median 8-years		Burkina Faso	https://onlinelibrary.wiley.com/doi/full/10.1111/j.1365-3156.2012.02990.x	Louis, V.R. et al. 2012. Long-term effects of malaria prevention with insecticide-treated mosquito nets on morbidity and mortality in African children: randomised controlled trial. Tropical Mediciene & International Health 17: 733-741
Excluded - observational cohort study		Kenya	https://watermark.silverchair.com/try122.pdf?token=AQECAHi208BE49Ooan9kkhW_Ercy7Dm3ZL_9Cf3qfKAc485ysgAAAl4wggJaBgkqhkiG9w0BBwagggJLMIICRwIBADCCAkAGCSqGSIb3DQEHATAeBglghkgBZQMEAS4wEQQMVv78O6f7KeG_yMSlAgEQgIICEdifGWjNzjpbkN7T8kKOfxe9wjQ7Jw0RHQNnWXPG11ssodJwWGhyORwHQ7n1IX4ZfYaWG1hQXHnJL8esE6esswQE54uqMlowNxrQplM2L9f4wxZP1gZS2qeO09mM-Vm7CbXSVTCNrSm2uUypL5x3E4hbeJ6CifILGdi1vyQxdMk1NjSLFF4FtkPfVuhZ3sCF…	Cook J. et al. 2019. Risk factors for Plasmodium falciparum infection in the Kenyan Highlands: a cohort study. Trans R Soc Trop Med Hyg. 113: 152-159
Excluded - observational study		Kenya		Fegan, G.W. et al. 2007. Effect of expanded insecticide-treated bednet coverage on child survival in rural Kenya: a longitudinal study. Lancet 370: 1035-1039
Excluded - observational study		Kenya	https://onlinelibrary.wiley.com/doi/full/10.1046/j.1365-3156.2002.00874.x	Guyatt, H.L. et al. 2002. Malaria prevention in highland Kenya: indoor residual house-spraying vs. insecticide-treated bednets. Tropical Medicine & International Health 7: 298-303
Excluded - observational study		Kenya	https://www.ncbi.nlm.nih.gov/pmc/articles/PMC3225156/	Hamel, M. et al. 2001. The combination fo indoor residual spraying and insecticide-treated nets provides added protection against malaria compared with insecticide-treated nets alone. Am J Trop Med Hyg 85: 1080-1086
Excluded - observational study		Kenya	https://www.ncbi.nlm.nih.gov/pmc/articles/PMC4701193/	Gimnig, J.E., et al. 2016. The Effect of Indoor Residual Spraying on the Prevalence of Malaria Parasite Infection, Clinical Malaria and Anemia in an Area of Perennial Transmission and Moderate Coverage of Insecticide Treated Nets in Western Kenya. PLoS One 11: e0145282
Excluded - protocol		Tanzania	https://archpublichealth.biomedcentral.com/track/pdf/10.1186/s13690-016-0168-2	Tungu, P. et al. 2016. Phase III evaluation of the insecticidal efficacy and durability of a deltamethrin-treated polypropylene long-lasting net LifeNet (R), in comparison with long-lasting nets made from polyester and polyethylene: study protocol. Archives of Public Health 74: 56
Excluded - review			https://www.ncbi.nlm.nih.gov/pmc/articles/PMC2486924/	Langeler, C., Snow, R.W. 1996. From efficacy to effectiveness: Insecticide-treated bednets in Africa. Bulletin of the World Health Organization 74: 325-332.`
Excluded - we have not yet parameterised for different products		Solomon Islands	https://malariajournal.biomedcentral.com/track/pdf/10.1186/1475-2875-8-298	Atkinson, J-A. et al., 2009. A cluster-randomized controlled cross-over bed net acceptability and preference trial in Solomon Islands: community participation in shaping policy for malaria elimination. Malaria Journal 8: 298
Excluded: intervention distributed to individuals within a community	Fraser-Hurt	Tanzania		Fraser-Hurt, N. et al. 1999. The epidemiology of multiple Plasmodium falciparum infections - 9. Effect of insecticide-treated bed nets on haemoglobin values, prevalence and multiplicity of infection with Plasmodium falciparum in a randomized controlled trial in Tanzania. Transactions of the Royal Society of Tropical Medicine and Hygiene 93. S7A-s51
Excluded: intervention distributed to individuals within a community	Fraser-Hurt	Tanzania	https://www.sciencedirect.com/science/article/pii/S0035920399903280	Smith, T. et al. 1999. 10. Effect of insecticide-treated bed nets on the dynamics of multiple Plasmodium falciparum infections. Transactions of the Royal Society of Tropical Medicine and Hygiene 93: S1: 53-57
Excluded: intervention distributed to individuals within a community	Moyou-Somo	Cameroon		Moyou-Somo, R. et al. 1995. Deltamethrin impregnated bednets for the control of urban malaria in Kumba Town, South-West Province of Cameroon. Journal of Tropical Medicine and Hygiene 98:319-324
Excluded: intervention distributed to individuals within a community	Snow	The Gambia		Snow, R.W. et al. 1987. A trial of permethrin-treated bed nets in the prevention of malaria in Gambian children. Transactions of the Royal Society of Tropical Medicine and Hygiene 81:563-567
Excluded: intervention distributed to individuals within a community	Snow	The Gambia		Snow, R.W. et al. 1987. Observations on Anopheles gambiae Giles s.l. (Diptera: Culicidae) during a trial of permethrin-treated bed nets in The Gambia
Excluded: intervention distributed to individuals within a community	Snow	The Gambia	https://academic.oup.com/trstmh/article-abstract/82/6/838/1936394?redirectedFrom=fulltext	Snow, R.W. et al. 1988. Permethrin-treated bed nets (mosquito nets) prevent malaria in Gambian children . Transactions of the Royal Society of Tropical Medicine and Hygiene 82: 838-842
Excluded: intervention is not yet parameterised from entomological data	Pinder	The Gambia	https://trialsjournal.biomedcentral.com/track/pdf/10.1186/1745-6215-12-147	Pinder, M. et al. 2011.To assess whether indoor residual spraying can provide additional protection against clinical malaria over current best practice of long-lasting insecticidal mosquito nets in The Gambia: study protocol for a two-armed cluster-randomised trial. Trials 12: 147
Excluded: intervention is not yet parameterised from entomological data	Pinder	The Gambia	https://www.thelancet.com/journals/lancet/article/PIIS0140-6736(14)61007-2/fulltext	Pinder, M. et al. 2015. Efficacy of indoor residual spraying with dichlorodiphenyltrichloroethane against malaria in Gambian communities with high usage of long-lasting insecticidal mosquito nets: a cluster-randomised controlled trial. Lancet 385: 1436-1446
Excluded: intervention is not yet parameterised from entomological data	Pinder	The Gambia	https://www.cell.com/trends/parasitology/pdf/S1471-4922(15)00097-5.pdf	Wilson, A.L. et al. 2015. Evidence-based vector control? Improving the quality of vector control trials. Trends in Parasitology 31: 380-390
Excluded: intervention is not yet parameterised from entomological data	Sexton	Kenya		Sexton, J.D. et al. 1990. Permethrin-impregnated curtains and bednets prevent malaria in Western Kenya. Am J Trop Med Hyg 43: 11-18
Excluded: No baseline epidemiology	Binka	Ghana		Binka, F.N., et al. 1996. Impact of permethrin impregnated bednets on child mortality in Kassena-Nankana district, Ghana: a randomized controlled trial. Tropical Medicine and International Health 1: p 147-154.
Excluded: No baseline epidemiology	Binka	Ghana	https://academic.oup.com/trstmh/article-abstract/96/6/597/1907799?redirectedFrom=fulltext	Binka, F.N., et al., 2002. Mortality in a seven-and-a-half-year follow-up of a trial of insecticide-treated mosquito nets in Ghana. Transactions of the Royal Society of Tropical Medicine and Hygiene 96 597-599
Excluded: No baseline epidemiology	Binka	Ghana	https://www.ncbi.nlm.nih.gov/pubmed/11555433	Browne, E.N. et al. 2001. The impact of insecticide-treated bednets on malaria and anaemia in pregnancy in Kassena-Nankana district, Ghana: a randomized controlled trial.. Trop Med Int Health 6: 667-676

## Sheet: S1.2 Study data resource
Available data to parameterise the model simulations
				Entomology
ID (Table 1)	PI	Country	No trial arms	phi_I (human landing catch hourly data)	phi_B (human landing catch hourly data)	Human behaviour to inform phi_I or phi_B	Q0 (human blood index)	Mosquito_species_composition	Resistance (bioassay tests)	Resource	Resource	Notes
1	Bradley	Equatorial Guinea	2	no	no	no	no	yes	yes	Bradley et al 2016
2	Chaccour	Mozambique	2	yes	yes	some	no	yes	yes	Wagman et al. in prep	Wagman et al 2021	Information sourced from U.S. President’s Malaria Initiative, Mozambique, Malaria Operational Plan FY 2018
3	Corbel	Benin	4 (3 modelled)	no	no	no	no	yes	yes	personal comunication
4	Curtis	Tanzania	3	no	no	no	no	no	no
5	D'Alessandro	The Gambia	2	no	no	no	no	no	no
6	Henry	Cote d'Ivoire	2	no	no	no	no	yes	yes	Henry et al 2005	Betsi et al 2003
7	Kafy	Sudan	2	no	no	no	no	yes	yes	Ismail et al 2018
8	Loha	Ethiopia	4	yes	yes	no	yes	yes	yes	Gari et al 2016	personal communication Neil Lobo	personal communication Neil Lobo
9	Marbiah	Sierre Leone	4 (2 modelled)	no	no	no	no	yes	no	Bockarie et al 1994		note 'high'
10	Nevill	Kenya	2	no	no	no	no	yes	yes	Nevill et al 1996	Mbogo et al 1996
11	Phillips-Howard	Kenya	2	no	no	no	no	yes	no	Gimnig et al 2003
12	Protopopoff	Tanzania	4	no	no	no	no	yes	yes	Protopopoff et al 2018	personal comunication
13	Staedke	Uganda	2 (different ITN products, one modelled)	no	no	no	no	yes	yes	Lynd et al 2019	Okia et al. 2018; Mewejje et al 2013
14	West	Tanzania	2	no	no	no	no	yes	yes	West et al 2014
				Epidemiology
ID (Table 1)	PI	Country	No trial arms	Prevalence_baseline	Age cohort of people in baseline estimate	Clinical_incidence_data	Age cohort of people in baseline estimate	Number of cross-sectional surveys post implementation	Resource	Resource
1	Bradley	Equatorial Guinea	2	yes	2 - 14 years	no		1
2	Chaccour	Mozambique	2	yes* measured after implemention	Under 5-years	yes	All-age & Under 5 years (per 10,000 child-months)	1	personal communication
3	Corbel	Benin	4 (3 modelled)	yes	Under 6 years	yes	Under 6 years (per 100 child-months)	1	personal communication
4	Curtis	Tanzania	3	yes	1-6 years	yes	1 - 5 years (per child per week)	4
5	D'Alessandro	The Gambia	2	yes	1-4 years	no (but mortality data)		1	Thomsen et al 1994
6	Henry	Cote d'Ivoire	2	yes	0-59 months	yes	Under 2 years and 2 - 5 years (per child-year)	1
7	Kafy	Sudan	2	yes	6-months to 10 years	yes	All-age and 2 - 10 years (per 1,000 child-years)	2
8	Loha	Ethiopia	4	no	NA	yes	All-age (per 1,000 person-years & per 10,000 person-weeks)	4
9	Marbiah	Sierre Leone	4 (2 modelled)	yes	Under 7 years	yes	3-month to 6-years (per 1,000 child weeks at risk)	1	Marbiah et al 1998	Barnish et al. 1992
10	Nevill	Kenya	2	yes	Under 1 year	no		3	Snow et al 1996
11	Phillips-Howard	Kenya	2	yes	Under 5 years	yes	All-age (per 100 person-months)	2
12	Protopopoff	Tanzania	4	yes	6 months to 14 years	no		6	personal communication
13	Staedke	Uganda	2 (different ITN products, one modelled)	yes*	2 - 10 years	no		4	Staedke et al 2020 preprint
14	West	Tanzania	2	yes	6 months to 14 years	no		3
				Interventions
					Arm 1	Arm 2	Arm 3	Arm 4
ID (Table 1)	PI	Country	No trial arms	Trial follow-up	Control arm (where relevent)	Product tested			ITN use measured through trial	ITN product	Historical ITN use data (pre-baseline)	IRS (yes/no)	which irs	historical IRS coverage data?	Repeat spraying frequency (5 months, 1 year, not repeated)	Resource
1	Bradley	Equatorial Guinea	2	03/2014 - 06/2014	ITN + carbamate IRS	ITN + pyrethroid IRS	NA	NA	no	Unknown; pyrethroid-based insecticide	yes	yes	deltamethrin and Ficam® (Bayer)	minimal	no	Bradley et al. 2016
2	Chaccour	Mozambique	2	10/2016 - 09/2018 (with extension year not yet completed)	ITN	ITN + organophosphate IRS	NA	NA	no	PermaNet 2.0	yes	yes	Actellic® 300CS (Syngenta)	no	annually	Chaccour et al. in prep.	personal communications from authors
3	Corbel	Benin	4 (3 modelled)	06/2008 - 12/2009	ITN targeted to pregnant women and children under 6-years	Universal ITN	Universal ITN + carbamate IRS	(Not modelled: plastic sheeting)	no	PermaNet 2.0	no	yes	Ficam® (Bayer)	no	8-monthly	Corbel et al 2012	personal communications from authors
4	Curtis	Tanzania	3	02/1996 - 12/1996	No intervention	ITN	IRS	NA	no, state: 70% of people waited to wash nets when instructed to do so	100 denier knitted polyester (Siam Dutch Co., Holland)	none	yes	Icon CS 10% IRS (Syngenta)	no	6-monthly	Curtis et al 1998
5	D'Alessandro	The Gambia	2	06/1992 - 07/1993	No insecticide on bed net	ITN	NA	NA	one month	Unknown; permethrin-insecticide	none	no	NA	no	NA	D'Alessandro et al 1995
6	Henry	Cote d'Ivoire	2	07/1999 - 06/2000	No insecticide on bed net	ITN	NA	NA	one month	Unknown; Lambdacyhalothrin ITN	none	no	NA	no	NA	Henry et al 2005
7	Kafy	Sudan	2	06/2013 - 05/2015	ITN	ITN + pyrethroid IRS, then carbamate IRS	NA	NA	yes	PermaNet 2.0	yes	yes	deltamethrin, then Ficam® (Bayer)	no	6-monthly	Kafy et al 2017
8	Loha	Ethiopia	4	09/2014 - 01/2017 (121 weeks)	ITN	ITN + IRS (propoxur IRS not parameterised yet)	NA (IRS only arm but propoxur IRS not parameterised yet)	NA	yes	PermaNet 2.0	yes	yes	propoxur (not modelled)	no	annually	Loha et al 2019
9	Marbiah	Sierre Leone	4 (2 modelled)	06/1992 - 03/1993	No intervention	ITN	NA	NA	no	Lambdacyhalothrin ITN	None	no	NA	no	NA	Marbiah NT, Petersen E, David K, Magbity E, Lines J, Bradley DJ. 1998. A controlled trial of lambda-cyhalothrin-impregnated bed nets and/or Dapsone/Pyrimethamine for malaria control in Sierra Leone. Am J Trop Med Hyg 58: 1 -6
10	Nevill	Kenya	2	06/1993 - 07/1995	No intervention	ITN	NA	NA	yes	Dip ITNs (SiamDutch, Bangkok, Thailand)	None	no	NA	no	NA	Nevill et al 1996
11	Phillips-Howard	Kenya	2	01/1997 - 12/1999	No intervention	ITN	ITN (a year later)	NA	one month	Dip ITN (permethrin)	yes (minimal)	no	NA	no	NA	Lindblade et al. 2004
12	Protopopoff	Tanzania	4	03/2014 - 12/2016	ITN	ITN (PBO)	ITN + organophosphate IRS	ITN (PBO) + organophosphate IRS	yes	Olyset Net, Olyset Plus (Sumitomo Chemicals)	yes	yes	Actellic® 300CS (Syngenta)	no	single application	Protopopoff et al 2018	personal communications from authors
13	Staedke	Uganda	2 (different ITN products, one modelled)	01/2017 - 07/2019	ITN	ITN (PBO)	NA	NA	yes	PermaNet 2.0, 3.0 & Olyset, Olyset Plus	yes	no	NA	no	NA	Staedke et al. 2019
14	West	Tanzania	2	12/2011 - 11/2012	ITN	ITN + pyrethroid IRS then carbamate IRS	NA	NA	yes	Unknown; pyrethroid-based insecticide	yes	yes	Icon CS 10% IRS (Syngenta) then Ficam® (Bayer)	no	6-monthly	West et al 2014

## Sheet: S1.3 Study data
Date order		12	12	14	14	7	4	4	4	2	2	2	2	2	2	2	2	2	2	6	6	8	8	1	1	3	3	5	5	5	11	11	11	11	15	15	10	10
	Study	1		2		3	4			5										6		7		9		10		11			12				13		14
	Principal investigator	Bradley		Chaccour		Corbel	Curtis			D'Alessandro										Henry		Kafy		Marbiah		Nevill		Phillips-Howard			Protopopoff				Staedke		West
	Country	Bioko Island, Equatorial Guinea		Mozambique		Benin	Tanzania			The Gambia										Cote d'Ivoire		Sudan		Sierre Leone		Kenya		Kenya			Tanzania				Uganda		Tanzania
	Trial Arm	1: ITN + IRS (bendiocarb)	2: ITN + IRS (pyrethroid)	1: ITN	2: ITN+IRS	2: ITN	1: None	2: Dipped ITN	3: IRS	1: Untreated net, Site 1	1: Untreated net, Site 2	1: Untreated net, Site 3	1: Untreated net, Site 4	1: Untreated net, Site 5	2: Dipped ITN Site 1	2: Dipped ITN Site 2	2: Dipped ITN Site 3	2: Dipped ITN Site 4	2: Dipped ITN Site 5	1: None	2: Dipped ITN	1: ITN + IRS	2: ITN	1: None	2: Dipped ITN	1: None	2: Dipped ITN	1: None then year 2 Dipped ITN	2: Dipped ITN Asembo	3: No ITN then Dipped ITN year 1 (Gem)	1: ITN	2: PBO ITN	3: ITN + IRS	4: PBO ITN + IRS	1: ITN	2: PBO ITN	1: ITN	2: ITN + IRS
Start of baseline survey (month/year)		Various preceding March 2014	Various preceding March 2014	April-May 2017	April-May 2017	October 2007 - May 2008	1995	1995	1995	August 1991	August 1991	August 1991	August 1991	August 1991	August 1991	August 1991	August 1991	August 1991	August 1991	March 1997	March 1997	Pre-April 2011	Pre-April 2011	March 1992	March 1992	April 1991	April 1991	During 1996	During 1996	During 1996	September-October 2014	September-October 2014	September-October 2014	September-October 2014	March – June 2017	March – June 2017	(1) Feb-March 2011 (2) June-July 2011	(1) Feb-March 2011 (2) June-July 2011
Start of interventions (month/year)		March-April 2014	March-April 2014	October-November 2016 (Nets in June 2017)	October-November 2016 (Nets in June 2017)	June 2008	December 1995 (ITN and IRS distribution delayed in 2 districts until Feb 1996)	December 1995 (ITN and IRS distribution delayed in 2 districts until Feb 1996)	December 1995 (ITN and IRS distribution delayed in 2 districts until Feb 1996)	July 1992	July 1992	July 1992	July 1992	July 1992	July 1992	July 1992	July 1992	July 1992	July 1992	June 1999 / December 1999	June 1999 / December 1999	April 2011 (ITNs) August 2012 (IRS)	April 2011	June 1992	June 1992	July 1993 (re-dipped Oct 1993, bi-annually)	July 1993 (re-dipped Oct 1993, bi-annually)	January 1997	January 1997	January 1998	January 2015	January 2015	January 2015	January 2015	July 2017	July 2017	December 2011-Jan 2012	December 2011-Jan 2012
Prevalence at baseline (%)		17.5 (12.3 - 24.3)	18.4 (12.7 - 25.9)	62%, 44%	64.7%, 43%	30.1 (24.8 - 35.3)	94.2	95.7	88.4	39.5	28.7	34.2	57.3	71.2	39.5	28.7	34.2	57.3	71.2	84% (77.7 - 90.3%)	80% (72.8 - 87.2)	10% (first noted, september, October 2012)	7% (first noted, september, October 2012)	0.61	0.61	0.251	0.251	0.75	0.75	0.75	68	61	67	64	23.7% (12.8 - 42)	25.1% (7.2 - 41.7)	(1) 10.3 (5.2 - 19.3); (2) 24.6 (17.0 - 34.3)	(1) 8.4 (4.5 - 15.3); (2) 21.0 (13.8 - 30.5)
Age-cohort of prevalence survey		2 - 14 years	2 - 14 years	Under 5 years, All-age	Under 5 years, All-age	Under 6 years	1 - 6 years	1 - 6 years	1 - 6 years	1 to 4 years	1 to 4 years	1 to 4 years	1 to 4 years	1 to 4 years	1 to 4 years	1 to 4 years	1 to 4 years	1 to 4 years	1 to 4 years	Under 5 years	Under 5 years	6 month to 10 years	6 month to 10 years	Under 7 years	Under 7 years	Under 1 year	Under 1 year	Under 5 years	Under 5 years	Under 5 years	6 months to 14 years	6 months to 14 years	6 months to 14 years		2 - 10 years	2 - 10 years	6 months to 14 years	6 months to 14 years
Clinical Incidence at baseline		No data	No data			9.3 (5.7 - 14.2)				No data	No data	No data	No data	No data	No data	No data	No data	No data	No data
Age-cohort of clinical incidence survey		NA	NA	All-age & Under 5 years	All-age & Under 5 years	per 100 child-months (under 6 years)	1 - 5 years (per child per week)	1 - 5 years (per child per week)	1 - 5 years (per child per week)	No data	No data	No data	No data	No data	No data	No data	No data	No data	No data
																																					(Protopopoff et al 2015; 45.3% of 15860 = 7185 anopheles, 98.3% of 7185 = 7063 sl, 81.4% of 7063 = 5749 ss, 5749/7185*100 = 80%)
Mosquito species composition	% An gambiae ss	100	100	2.8	5.3	57.9 (with coluzzi)				No data	No data	No data	No data	No data	No data	No data	No data	No data	No data	0.66	0.66	0	0	0.9	0.9	0.916	0.916	42.1	42.1	42.1	91.6	91.6	91.6	91.6	0.7103	0.7103	80 (75 - 84)	80 (75 - 84)
	% An funestus	0	0	96.6	91.7	42.1														0.34	0.34	0	0	0.1	0.1	0.038	0.038	55.3	55.3	55.3	3.8	3.8	3.8	3.8	0.244	0.244	0	0
	% An arabiensis	0	0																			100	100			0.046	0.046	2.6	2.6	2.6	4.6	4.6	4.6	4.6	0.0457	0.0457	20 (16 - 25)	20 (16 - 25)
	% An other (species)	0	0	0.6 (melas)	3 (melas)	44.7 (coluzzi)
Pyrethroid bioassay mortality	(species)	0.796	0.796	13.40%	0.1238	40% (An gambiae)	No data (assume none)	No data (assume none)	No data (assume none)	No data (assume none)	No data (assume none)	No data (assume none)	No data (assume none)	No data (assume none)	No data (assume none)	No data (assume none)	No data (assume none)	No data (assume none)	No data (assume none)	60.8 (gamb); 100% (fun); 100% (arab)	60.8 (gambiae ss); 100% (funestus); 100% (arabiensis)	60% (arabiensis)	65% (arabiensis)	no data (Assume none)	no data (Assume none)	100% (all species)	100% (all species)	No data (assume none)	No data (assume none)	No data (assume none)	7.8% gambiae; 54.5% funestus (2017: 28% & 4%, to lambdacyhalothrin and permethrin for An. gambiae; 43%, 31% for An. funestus)	7.8% gambiae; 54.5% funestus (2017: 28% & 4%, to lambdacyhalothrin and permethrin for An. gambiae; 43%, 31% for An. funestus)	7.8% gambiae; 54.5% funestus (2017: 28% & 4%, to lambdacyhalothrin and permethrin for An. gambiae; 43%, 31% for An. funestus)	7.8% gambiae; 54.5% funestus (2017: 28% & 4%, to lambdacyhalothrin and permethrin for An. gambiae; 43%, 31% for An. funestus)	44.76% (gambiae); 53.3% (funestus); 67.71% (arabiensis) Combined from different data resources	44.76% (gambiae); 53.3% (funestus); 67.71% (arabiensis) Combined from different data resources	31.3 (8 - 40) lambda; 11% permethrin (gambiae); 100% arabiensis	31.3 (8 - 40) lambda; 11% permethrin (gambiae); 100% arabiensis
Human blood index
Proportion of gambiae biting indoors (in absence of interventions)				0.876	0.825
Proportion of gambiae biting in bed (in absence of interventions)				0.722	0.635
Proportion of funestus biting indoors (in absence of interventions)				0.712	0.694
Proportion of funestus biting in bed (in absence of interventions)				0.620	0.598
Proportion of An. other biting indoors (in absence of interventions)				0.706	0.694
Proportion of An. other biting in bed (in absence of interventions)				0.596	0.642
Historic ITN use at baseline		30.1 (20.8 - 41.3)	31.7 (18.9 - 48.1)	97.4 high - personal comment	97.4 high - personal comment	Assume minimal ("Before the study, all existing impregnated nets were replaced by new Permanet 2.0")				none	none	none	none	none	none	none	none	none	none					None	None	Minimal	Minimal	0.05	0.05	0.05	39.1 (35.8 - 42.3)	31.8 (28.9 - 34.8)	30.9 (28.1 - 33.8)	31.6 (28.7 - 34.6)	0.4	0.4	53.3 (48.2 - 58.3)% (use 35% for children)	58.2 (53.8 - 62.5) (use 30.4% in children)
Any IRS cover previous year		Low level	Low level			No data (assume none)				none	none	none	none	none	none	none	none	none	none			none	none	None	None	None	None	0	0	0	Assume none	Assume none	Assume none	Assume none	None	None	Present minimal (Annual rounds of IRS with lambda-cyhalothrin (ICON 10CS, Syngenta) were conducted between 2007 and 2011 in the study area.)	Present minimal (Annual rounds of IRS with lambda-cyhalothrin (ICON 10CS, Syngenta) were conducted between 2007 and 2011 in the study area.)
Net used		Not known (pyrethroid ITN)	Not known (pyrethroid ITN)			NA				NA	NA	NA	NA	NA	NA	NA	NA	NA	NA			PermaNet 2.0	PermaNet 2.0			NA	NA	pyrethroid ITN	pyrethroid ITN	pyrethroid ITN	Not known but pyrethroid ITN	Not known but pyrethroid ITN	Not known but pyrethroid ITN	Not known but pyrethroid ITN	PermaNet 2.0/Olyset ITN	PermaNet 2.0/Olyset ITN	Unknown	Unknown
IRS active ingredient used		Bendiocarb	Deltamethrin			NA				NA	NA	NA	NA	NA	NA	NA	NA	NA	NA							NA	NA								NA	NA	lambda-cyhalothrin (ICON 10CS, Syngenta)	lambda-cyhalothrin (ICON 10CS, Syngenta)
ITN product		NA	NA	PermaNet 2.0	PermaNet 2.0	PermaNet 2.0	None	dip net (lambdacyhalothrin	None	Untreated bednet	Untreated bednet	Untreated bednet	Untreated bednet	Untreated bednet	Dipped ITN	Dipped ITN	Dipped ITN	Dipped ITN	Dipped ITN		Dipped ITN	PermaNet 2.0	PermaNet 2.0			None	Permethrin dipped ITNs	Permethrin dipped ITNS	Permethrin dipped ITNS	Permethrin dipped ITNS	Olyset ITN	Olyset Plus	Olyset ITN	Olyset Plus	PermaNet 2.0/Olyset	PermaNet 3.0/Olyset Plus	Olyset ITN	Olyset ITN
ITN Active ingredient		NA	NA	Deltamethrin	Deltamethrin	Deltamethrin	None	Lambdacyhalothrin	None	No insecticide	No insecticide	No insecticide	No insecticide	No insecticide	Permethrin	Permethrin	Permethrin	Permethrin	Permethrin		lambdacyhalothrin	Deltamethrin	Deltamethrin			NA	Permethrin				Permethrin	Permethrin + PBO	Permethrin	Permethrin + PBO	Deltamethrin/Permethrin	Deltamethrin/Permethrin + PBO	Permethrin	Permethrin
IRS if used		Ficam	K-Othrine, Deltamethrin-based	None	Actellic®300CS	None	None	None	Icon CS 10% IRS (lambdacyhalothrin)	None	None	None	None	None	None	None	None	None	None		NA	Deltamethrin	None			None	None				None	None	Actellic®300CS	Actellic®300CS	None	None	None	lambda-cyhalothrin (ICON 10CS, Syngenta)
IRS re-sprayed?		single spray	single spray		Yearly		None	None	July-August 1996 (7-8 months after initial spray)												NA	Bendiocarb	None			NA	NA				Not done	Not done	Not done	Not done	NA	NA	None	Round 2 April-May 2012 (both rounds bendiocarb)
Other key info								dipped every 8 months)													Nets re-impregnated after 6 months and coverage sustained at around 80%
ITN use through trial	(month sampled)	No data	No data							58.6 (month 1)	61.3 (month 1)	78.6 (month 1)	48.2 (month 1)	46.4 (month 1)	58.6 (month 1)	61.3 (month 1)	78.6 (month 1)	48.2 (month 1)	46.4 (month 1)	None	80% (76.7 - 84.0)	79% (month -1)	79% (month -1)	none	80% (month 3)	6% Under 6 years (month 1)	71% Under 6 years (month 1)	80% (year 2)	80% (year 0)	80% (year 1)	69.9 (61.1 - 77.5) (month 4)	74.6 (67.5 - 80.7)	using same as pyrethroid ITN arm	using same as pyrethroid+PBO arm	71% (month 6) (coverage Figure 3)	71% (month 6) (coverage Figure 3)	46.6 (41.7 – 51.6) (month 2)	53.0 (47.5 – 58.3)
	(month sampled)																					74% (month 12)	75% (month 12)			6% Under 6 years (month 6)	62.48% Under 6 years (month 6)				81.0 (75.2 - 85.7) (month 9)	76.9 (72.0 - 81.2)			63% (month 12)	63% (month 12)	40.7 (34.7 – 47.0) (month 6)	44.1 (39.2 – 49.2)
	(month sampled)																					82% (month 24)	82% (month 24)			6% Under 6 years (month 18)	64.61% Under 6 years (month 18)				66.2 (56.4 - 74.7) (month 16)	55.4 (47.5 - 63.0)			51.1% (month 18)	51.1% (month 18)	36.0 (29.8 – 42.6) (month 10)	36.1 (31.0 – 41.5)
	(month sampled)																									6% Under 6 years (month 24)	60.35% Under 6 years (month 24)				56.3 (51.3 - 61.3) (month 21)	44.3 (38.8 - 49.8)
	(month sampled)																									6% Under 6 years (month 30)	56.8% Under 6 years (month 30)
	(month sampled)
Prevalence through trial	(month sampled)	16.8 (11.1 - 24.7) (month 3)	23.2 (16.0 - 32.3) (month 3)	43% (17 months) all-age	34% (17 months) all-age	20.0% (16.0 - 24.0) (18 months)	83.4 (2 months)	84.1 (2 months)	76.2 (2 months)	0.367	33	25.8	53.3	44.7	28.2	22.8	15.9	43.1	71	68.5 (64.9 - 72.1)	56.6 (53 - 60.2)	4 (2 - 7) (month 21)	5% (2 - 10) (month 21)	47.6% (month 15)	34.5% (month 15)	39.2 (month 20)	16.8 (month 20)	51.4% (month 22)	32.5% (overall Asembo and Gem, month 22)		55.5 (month 4)	45.8	38.6	37.5	19.3 (month 4)	19.2 (month 4)	23.6 (15.4 - 34.2) (month 2)	13.6 (8.3 - 21.4)
	(month sampled)						85.3 (5 months)	79.2 (5 months)	80.1 (5 months)													3 (2 - 5) (month 33)	5 (3 - 9) (month 33)			25.4 (month 24)	12 (month 24)	39.1% (month 40)	33.8% (overall Asembo and Gem, month 40)		55.3 (month 9)	31.1	28.6	26.4	14.5 (month 12)	10.7 (month 12)	30.5 (20.2 - 43.4) (month 6)	12.7 (7.4 - 21.0)
	(month sampled)						81.7 (8 months)	73.4 (8 months)	73 (8 months)																	11.5 (month 27)	7.8 (month 27)				53.0 (month 16)	34.8	39.9	29.1	13.0 (month 18)	10.6 (month 18)	24.5 (14.2 - 38.9) (month 10)	13.4 (7.3 - 23.4)
	(month sampled)						67.5 (11 months)	60.3 (11 months)	63.7 (11 months)																						68% (month 21)	45.9	55.1	43.7	14.0 (month 24)	11.8 (month 24)
	(month sampled)
	(month sampled)
Age-cohort assessed		2 - 14 years	2 - 14 years	All-age	All-age	Under 6 years	1 - 6 years	1 - 6 years	1 - 6 years	1 to 4 years	1 to 4 years	1 to 4 years	1 to 4 years	1 to 4 years	1 to 4 years	1 to 4 years	1 to 4 years	1 to 4 years	1 to 4 years	Under 5 years	Under 5 years	6 month to 10 years	6 month to 10 years	Under 7 years	Under 7 years	under 1 year	under 1 year	Under 5 years	Under 5 years	Under 5 years	6 months to 14 years	6 months to 14 years	6 months to 14 years	6 months to 14 years	2 - 10 years	2 - 10 years	6 months to 14 years	6 months to 14 years
Test performed to measure prevalence		Rapid diagnostic test	Rapid diagnostic test	Rapid diagnostic test	Rapid diagnostic test	microscopy	microscopy	microscopy	microscopy	microscopy	microscopy	microscopy	microscopy	microscopy	microscopy	microscopy	microscopy	microscopy	microscopy	microscopy	microscopy	RDT (microscopy recorded)	RDT (microscopy recorded)	microscopy	microscopy	microscopy	microscopy	microscopy	microscopy	microscopy	Rapid diagnostic test	Rapid diagnostic test	Rapid diagnostic test	Rapid diagnostic test	Rapid diagnostic test	Rapid diagnostic test	Rapid diagnostic test	Rapid diagnostic test
Clinical cases if cross sectional survey conducted	(month sampled)	No data	No data			4.8 (3.4 - 6.6) (18 months)																44.4 (24 - 87 per 1,000 child-years) (month -1)	47.2 (20 - 110 per 1,000 child-years)
	(month sampled)																					52.0 (26 - 101 per 1,000 child-years) (month 12)	27 (15 - 50 per 1,000 child-years)
	(month sampled)																					33.0 (14 - 78 per 1,000 child-years) (month 24)	21.0 (10 - 43 per 1,000 child-years)
	(month sampled)
	(month sampled)
Location	East / West Africa	West		East		West	East			West										West		NA		West		East		East			East				NA		East

## Sheet: S1.4 Efficacy parameters ITNs
ITN parameters explored in the sensitivity analysis (median estimates shown)
			_1 = pyrethroid ITN using logistic association and all hut data
			_2 = pyrethroid ITN using logistic association and West African hut data
			_3 = pyrethroid ITN using logistic association and East African hut data
			_4 = pyrethroid ITN using log-logistic association and all hut data
			_5 = pyrethroid ITN using log-logistic association and West African hut data
			_6 = pyrethroid ITN using log-logistic association and East African hut data
			The same outcome probabilities are assumed for all mosquito species in the absence of data to distinguish species specific effects
			rN0	probability of mosquito repeating feeding attempt						The best performing parameters are highlighted
			dN0	probability of mosquito being killed after feeding attempt
			lambda	half life of the insecticide activity on the net
PYRETHROID ITNS																											PYRETHROID-PBO ITNS
Pyrethroid resistance approximated from susceptibility bioassay		dN0_1	rN0_1	lambda_1		dN0_2	rN0_2	lambda_2		dN0_3	rN0_3	lambda_3		dN0_4	rN0_4	lambda_4		dN0_5	rN0_5	lambda_5		dN0_6	rN0_6	lambda_6			Pyrethroid resistance approximated from susceptibility bioassay		dN0_1	rN0_1	lambda_1		dN0_2	rN0_2	lambda_2		dN0_3	rN0_3	lambda_3		dN0_4	rN0_4	lambda_4		dN0_5	rN0_5	lambda_5		dN0_6
0		0.512	0.47204	2.64		0.50428	0.468103	2.64		0.414548	0.583791	2.64		0.392886	0.509951	2.64		0.434733	0.515884	2.64		0.304804	0.682262	2.64					0.616718	0.380967	2.64		0.58637	0.409378	2.64		0.513756	0.485489	2.64		0.554854	0.435496	2.64		0.555257	0.430091	2.64		0.457165
0.01		0.508692	0.47489	2.59172		0.500273	0.463723	2.57546		0.411581	0.583365	2.57679		0.39209	0.510153	2.63159		0.43377	0.516194	2.62479		0.304236	0.682772	2.63259					0.615815	0.381166	2.61846		0.585088	0.41263	2.61998		0.512642	0.486728	2.62833		0.554354	0.441986	2.63572		0.55452	0.443365	2.63494		0.456594
0.02		0.505058	0.474708	2.54047		0.496942	0.494287	2.53673		0.408628	0.58859	2.53453		0.39139	0.55973	2.62292		0.432793	0.516503	2.6095		0.303662	0.683287	2.62512					0.614905	0.381901	2.59576		0.584031	0.413238	2.59032		0.511911	0.487435	2.6161		0.553858	0.433835	2.62269		0.554192	0.44247	2.62202		0.456294
0.03		0.501419	0.479147	2.48833		0.493627	0.486381	2.48465		0.405447	0.588003	2.49346		0.390738	0.558989	2.61		0.431644	0.534719	2.5954		0.303164	0.687803	2.61527					0.613472	0.381684	2.56323		0.582586	0.415083	2.5865		0.510474	0.488637	2.58151		0.553383	0.434187	2.61388		0.55326	0.435227	2.59134		0.455877
0.04		0.497796	0.485875	2.43785		0.490009	0.478165	2.43229		0.402468	0.596505	2.47801		0.389954	0.503736	2.6071		0.430295	0.475038	2.58102		0.302711	0.688746	2.61501					0.611573	0.38648	2.57511		0.581007	0.41682	2.57757		0.509499	0.49018	2.61238		0.552898	0.434546	2.60497		0.552547	0.442484	2.59676		0.455383
0.05		0.493704	0.483563	2.40078		0.486946	0.498329	2.37798		0.399347	0.596452	2.43338		0.389137	0.503908	2.59873		0.428776	0.475386	2.56611		0.302298	0.689125	2.60863					0.61037	0.386107	2.55347		0.579817	0.416403	2.52023		0.507527	0.491067	2.50864		0.552255	0.43383	2.60239		0.551514	0.440574	2.565		0.455008
0.06		0.490402	0.485804	2.35368		0.483317	0.488539	2.31546		0.395593	0.60104	2.34988		0.388494	0.54574	2.58611		0.42787	0.529946	2.54191		0.30188	0.689507	2.60219					0.608645	0.388512	2.54978		0.577894	0.419442	2.53355		0.506238	0.492936	2.54367		0.551617	0.439527	2.59446		0.550794	0.44636	2.59013		0.454628
0.07		0.486389	0.488891	2.27495		0.479588	0.479449	2.21372		0.392614	0.604577	2.3545		0.38767	0.546104	2.5769		0.426874	0.528819	2.4819		0.301457	0.689894	2.5957					0.606517	0.389457	2.48815		0.576729	0.420465	2.51269		0.504881	0.494151	2.44082		0.551034	0.440023	2.5865		0.550351	0.443194	2.55097		0.454164
0.08		0.482654	0.490808	2.19833		0.476464	0.499715	2.22533		0.38916	0.606623	2.2924		0.386953	0.553462	2.56365		0.425132	0.512406	2.48453		0.300978	0.684835	2.58123					0.604728	0.389567	2.39613		0.574979	0.423375	2.51742		0.503243	0.496335	2.50493		0.550521	0.438992	2.56769		0.549444	0.437966	2.49514		0.453552
0.09		0.478271	0.489204	2.22792		0.472873	0.503148	2.28141		0.385512	0.610327	2.22923		0.386056	0.529313	2.55336		0.423781	0.533556	2.47525		0.300441	0.685304	2.57363					0.602839	0.395532	2.54063		0.572915	0.422177	2.36098		0.501837	0.497638	2.43855		0.550007	0.440987	2.56714		0.548548	0.437037	2.50235		0.453018
0.1		0.474131	0.487194	2.12818		0.469443	0.480933	2.05093		0.381788	0.613878	2.18429		0.385156	0.555094	2.54194		0.422687	0.543283	2.50458		0.299985	0.695749	2.584					0.600941	0.390923	2.3037		0.571642	0.424219	2.38434		0.500366	0.498633	2.41519		0.549428	0.443641	2.55657		0.547615	0.448166	2.52562		0.452558
0.11		0.470024	0.49187	2.10224		0.465518	0.483491	2.01743		0.377832	0.616703	2.09488		0.384287	0.555486	2.53174		0.421866	0.543644	2.49049		0.299594	0.696123	2.57812					0.598986	0.397618	2.42296		0.569956	0.424286	2.30729		0.498526	0.500781	2.53124		0.548656	0.43316	2.53757		0.546483	0.447483	2.48191		0.452256
0.12		0.465324	0.493491	2.00815		0.461221	0.483555	1.94257		0.37403	0.624376	2.06694		0.383408	0.547944	2.52986		0.420812	0.530253	2.46805		0.299149	0.691671	2.54641					0.596972	0.400769	2.46864		0.568704	0.426493	2.31875		0.497149	0.501388	2.21854		0.547962	0.44263	2.54502		0.545692	0.448133	2.46581		0.451949
0.13		0.460096	0.50802	2.00178		0.457511	0.501773	1.99751		0.370189	0.626251	2.02398		0.382525	0.548315	2.52025		0.419604	0.449587	2.44467		0.298541	0.692234	2.53819					0.59466	0.40062	2.26143		0.567591	0.424393	2.09509		0.495711	0.503747	2.39216		0.547315	0.443177	2.53636		0.54508	0.450594	2.49829		0.451638
0.14		0.456013	0.514675	1.99554		0.453125	0.505736	1.84394		0.366575	0.630788	2.10763		0.381609	0.556677	2.50068		0.418212	0.53334	2.45775		0.297848	0.695862	2.55516					0.592448	0.400926	2.2286		0.56545	0.430428	2.28537		0.494178	0.503871	2.20681		0.546656	0.443734	2.52758		0.544578	0.451996	2.52128		0.451321
0.15		0.451157	0.498497	1.92492		0.448721	0.478791	1.84478		0.362796	0.620972	1.94378		0.380728	0.549061	2.50079		0.416922	0.470276	2.42336		0.297386	0.693452	2.52289					0.589836	0.40478	2.29595		0.563421	0.431828	2.29889		0.491836	0.507981	2.61679		0.545986	0.444299	2.51867		0.543848	0.443201	2.30926		0.450938
0.16		0.446273	0.497155	1.88159		0.444126	0.447826	1.82111		0.358878	0.637517	1.92555		0.379785	0.530354	2.52286		0.415966	0.494286	2.39705		0.296932	0.696725	2.54213					0.587566	0.408608	2.30185		0.561558	0.421205	1.92498		0.489913	0.508206	2.20822		0.545303	0.444875	2.50963		0.542961	0.451521	2.45095		0.450483
0.17		0.441905	0.525802	1.83701		0.439671	0.49393	1.78074		0.35549	0.640489	1.99372		0.378885	0.549811	2.48103		0.414273	0.494722	2.3812		0.296351	0.692395	2.50591					0.585108	0.411787	2.30038		0.559472	0.43101	1.9921		0.488303	0.511427	2.543		0.544633	0.443271	2.46631		0.541973	0.452202	2.37854		0.449867
0.18		0.436789	0.517206	1.74522		0.43513	0.496096	1.66136		0.351657	0.62688	1.80423		0.377947	0.550187	2.47103		0.413082	0.517451	2.39988		0.295875	0.690266	2.50642					0.582417	0.412767	2.26719		0.557099	0.435664	2.10185		0.486543	0.510767	2.06214		0.544079	0.440282	2.46059		0.541542	0.452522	2.45577		0.449209
0.19		0.431885	0.516312	1.75136		0.430363	0.500083	1.7188		0.347702	0.639072	1.82528		0.376991	0.528038	2.45729		0.411879	0.550525	2.37641		0.295219	0.698182	2.47661					0.579758	0.417791	2.41524		0.554114	0.441895	2.16237		0.483742	0.515888	2.4485		0.543345	0.448195	2.47318		0.540382	0.450608	2.30259		0.44879
0.2		0.426357	0.518475	1.67226		0.425725	0.521288	1.64512		0.344283	0.649202	1.81346		0.376034	0.550942	2.4508		0.410569	0.464132	2.3145		0.294437	0.698927	2.46733					0.576345	0.417419	2.07495		0.551211	0.446811	2.33797		0.481497	0.514293	1.90093		0.542686	0.445102	2.43102		0.539111	0.454866	2.39312		0.448397
0.21		0.420722	0.521312	1.63107		0.420644	0.50643	1.67764		0.340357	0.657355	1.74087		0.375059	0.551321	2.44056		0.408881	0.535796	2.32306		0.293756	0.694749	2.47141					0.57272	0.419271	1.99726		0.548735	0.44822	2.25466		0.479032	0.519561	2.17789		0.541919	0.443129	2.43656		0.538232	0.448348	2.25313		0.448007
0.22		0.415312	0.51758	1.58014		0.415837	0.526789	1.63628		0.33636	0.65301	1.54319		0.37407	0.5517	2.43023		0.407452	0.516943	2.28851		0.293071	0.67655	2.45397					0.568948	0.423384	1.99339		0.54624	0.443272	1.7788		0.476717	0.522814	2.25689		0.540999	0.44387	2.42546		0.537607	0.455947	2.41193		0.447322
0.23		0.409403	0.530599	1.53987		0.411243	0.511042	1.46006		0.332493	0.662744	1.74709		0.373042	0.499051	2.42404		0.405989	0.532316	2.23826		0.292281	0.699478	2.45661					0.565876	0.427145	2.05268		0.542882	0.448385	1.98214		0.474651	0.522453	1.75459		0.540309	0.452085	2.4571		0.536722	0.433655	2.14407		0.446706
0.24		0.403822	0.509751	1.49541		0.405447	0.516966	1.54695		0.328944	0.666107	1.71038		0.371849	0.499253	2.41381		0.40405	0.507236	2.11424		0.291562	0.693019	2.45172					0.562258	0.427543	1.92914		0.539407	0.447792	1.68932		0.472561	0.527116	2.38826		0.539553	0.447546	2.38237		0.536093	0.449833	2.25429		0.446257
0.25		0.398014	0.524709	1.40064		0.400433	0.536064	1.37974		0.324265	0.662568	1.5536		0.370826	0.522867	2.43876		0.401889	0.489587	2.18192		0.290908	0.693584	2.44301					0.558504	0.432629	1.93623		0.535784	0.452881	1.76124		0.469859	0.528711	1.71172		0.538812	0.452003	2.43305		0.535632	0.460892	2.39988		0.445688
0.26		0.392041	0.551664	1.40198		0.395089	0.470326	1.47812		0.32012	0.671796	1.60204		0.369877	0.548235	2.38012		0.400292	0.515293	2.25135		0.290313	0.697866	2.42641					0.55461	0.434129	1.77185		0.53143	0.464075	1.92666		0.466641	0.532522	2.02941		0.537995	0.442692	2.34719		0.534559	0.458634	2.32014		0.445043
0.27		0.386179	0.531032	1.38571		0.389447	0.510738	1.3849		0.31581	0.663774	1.43844		0.368884	0.548451	2.36903		0.398701	0.534857	2.16308		0.289595	0.698515	2.41715					0.550478	0.430615	1.60995		0.528343	0.452154	1.41454		0.463914	0.535432	2.14121		0.537151	0.452447	2.38767		0.533276	0.442542	2.07885		0.444462
0.28		0.380724	0.532714	1.43682		0.383935	0.489727	1.37008		0.311293	0.675825	1.63376		0.367875	0.548665	2.35784		0.396791	0.54861	2.154		0.288889	0.695326	2.41637					0.546093	0.433613	1.55985		0.525099	0.457752	1.57895		0.460907	0.535692	1.77662		0.536146	0.453903	2.39933		0.532304	0.452126	2.17642		0.444044
0.29		0.375123	0.543861	1.46342		0.378411	0.537336	1.24321		0.306866	0.686812	1.36905		0.36685	0.548877	2.34656		0.394835	0.518272	2.10877		0.288198	0.695922	2.40732					0.542121	0.439295	1.66385		0.520916	0.454841	1.39378		0.457664	0.538201	1.7246		0.535236	0.45088	2.31771		0.53135	0.461733	2.27932		0.443437
0.3		0.369224	0.53039	1.39994		0.372433	0.495092	1.33173		0.302236	0.68696	1.43079		0.365774	0.525779	2.36534		0.392728	0.511747	2.18969		0.287524	0.703811	2.42042					0.537615	0.449101	1.63218		0.516968	0.459279	1.34775		0.454462	0.544525	1.96607		0.534314	0.451588	2.30423		0.530136	0.46228	2.31526		0.442818
0.31		0.364048	0.557303	1.21415		0.366184	0.523126	1.20187		0.298078	0.685182	1.24714		0.364579	0.542749	2.31696		0.390817	0.537357	2.08628		0.286936	0.699826	2.33465					0.532946	0.442358	1.51109		0.512507	0.464513	1.39818		0.451054	0.548242	2.17805		0.533404	0.456372	2.35478		0.529329	0.46292	2.30068		0.442118
0.32		0.358432	0.531404	1.29667		0.359941	0.51844	1.10769		0.293832	0.699151	1.21199		0.363393	0.495635	2.36799		0.389245	0.558459	2.1308		0.286115	0.698163	2.44373					0.527575	0.44776	1.4616		0.508268	0.463084	1.25148		0.44722	0.55188	1.74145		0.532388	0.455631	2.34439		0.527893	0.452484	1.89607		0.441517
0.33		0.352197	0.535041	1.12329		0.353392	0.513325	1.30885		0.289879	0.702319	1.40654		0.362233	0.544857	2.3415		0.38723	0.490567	2.06324		0.285504	0.698704	2.43651					0.522618	0.469022	1.78351		0.503055	0.476271	1.52415		0.443415	0.556052	2.3752		0.531414	0.453803	2.26262		0.52628	0.459969	2.11152		0.4407
0.34		0.346127	0.55856	1.22807		0.346829	0.538405	1.14437		0.285713	0.702722	1.2185		0.361075	0.556266	2.29914		0.385145	0.512504	2.16446		0.284884	0.699252	2.42922					0.517364	0.466738	1.53518		0.497997	0.490683	1.61325		0.439056	0.55646	1.58576		0.530176	0.454076	2.27088		0.525052	0.453753	1.97394		0.44013
0.35		0.340012	0.523873	1.06487		0.340671	0.540869	1.23859		0.281287	0.713209	1.48493		0.359885	0.556645	2.28756		0.383343	0.512726	2.14881		0.284096	0.702312	2.4003					0.512237	0.467685	1.39261		0.492839	0.486979	1.34251		0.435009	0.563688	1.71303		0.528897	0.454774	2.25989		0.523714	0.45981	2.01852		0.43954
0.36		0.333714	0.561181	1.10746		0.334421	0.508574	0.952214		0.277268	0.710013	1.26844		0.358808	0.508702	2.20552		0.38151	0.481579	1.96618		0.283448	0.695827	2.34228					0.506833	0.469623	1.35377		0.488533	0.497818	1.59677		0.430664	0.568414	1.8716		0.527644	0.455769	2.24594		0.522026	0.469436	2.17319		0.438959
0.37		0.327796	0.550488	1.06745		0.328072	0.545048	1.06234		0.273227	0.718615	1.09013		0.357446	0.557397	2.26405		0.379083	0.536783	2.07656		0.282748	0.703519	2.38375					0.501526	0.474791	1.2624		0.484363	0.473411	1.19884		0.427275	0.570995	1.81635		0.52674	0.46205	2.35138		0.520773	0.467513	2.06568		0.438291
0.38		0.321852	0.547477	1.04901		0.321405	0.547597	1.07811		0.268256	0.717115	1.01971		0.356193	0.52592	2.21081		0.376778	0.547783	2.00074		0.282058	0.704136	2.37533					0.49522	0.482209	1.28588		0.478596	0.503749	1.38741		0.423216	0.574359	1.74019		0.525505	0.452183	2.22811		0.519534	0.4684	2.04452		0.437478
0.39		0.315714	0.552859	1.09392		0.315093	0.561276	0.995009		0.264019	0.725648	1.30362		0.354783	0.525928	2.19769		0.37505	0.561635	1.98078		0.281356	0.704764	2.36679					0.489424	0.489449	1.36241		0.472954	0.477111	1.09897		0.418705	0.578834	1.6547		0.524326	0.462777	2.23786		0.518376	0.471472	2.05462		0.436646
0.4		0.309729	0.553585	0.982304		0.307734	0.496286	0.856644		0.259354	0.725375	1.13924		0.35349	0.53453	2.2458		0.37322	0.550456	1.91842		0.280447	0.692946	2.29408					0.482975	0.476876	1.10649		0.467105	0.513872	1.20525		0.413611	0.584715	1.52853		0.523319	0.455745	2.25639		0.517094	0.462812	1.90807		0.435794
0.41		0.303743	0.563884	0.981886		0.301297	0.511329	0.92161		0.255054	0.729155	1.11386		0.352052	0.549213	2.17153		0.370572	0.540806	2.00754		0.27935	0.693867	2.28371					0.476014	0.501661	1.23832		0.461649	0.492516	0.97959		0.407445	0.587916	1.32921		0.522384	0.464268	2.20973		0.515362	0.473768	2.00884		0.434987
0.42		0.297766	0.532212	0.994543		0.29478	0.468747	1.10987		0.251269	0.732042	0.952024		0.350497	0.533032	2.20306		0.368767	0.482837	1.89141		0.278534	0.707368	2.40187					0.469043	0.497471	1.16723		0.455895	0.507591	1.06299		0.403281	0.590321	1.47316		0.521279	0.461507	2.24486		0.513646	0.470705	1.8146		0.4343
0.43		0.291645	0.56372	0.937341		0.288221	0.556934	0.957384		0.24658	0.737771	1.09266		0.349178	0.523272	2.21882		0.366117	0.52058	2.01695		0.277718	0.698692	2.30726					0.462575	0.49506	1.06122		0.449115	0.510004	1.07177		0.39795	0.594574	1.17356		0.519974	0.454029	2.11502		0.51219	0.470229	1.93606		0.433558
0.44		0.285194	0.57123	0.954745		0.281129	0.535835	1.20616		0.242171	0.751687	1.16631		0.347999	0.578616	2.21568		0.363356	0.516804	1.83833		0.276766	0.699498	2.29763					0.455662	0.501322	1.03927		0.44283	0.492053	0.86386		0.392162	0.606142	1.50017		0.518541	0.465387	2.17739		0.510042	0.475911	1.84019		0.432727
0.45		0.279197	0.563549	0.950354		0.274344	0.459243	0.967718		0.238548	0.746325	1.1922		0.346825	0.579452	2.21011		0.360621	0.550055	1.86344		0.275871	0.709123	2.26474					0.448908	0.508207	1.01705		0.436861	0.495795	0.956079		0.387033	0.603552	1.11892		0.517397	0.464266	2.07655		0.50843	0.472768	1.8883		0.431884
0.46		0.272764	0.563888	0.930761		0.267514	0.554856	0.991191		0.233984	0.744886	0.984307		0.345395	0.560678	2.15215		0.358206	0.550465	1.84344		0.275056	0.70982	2.25407					0.441094	0.505356	0.954354		0.430322	0.504423	0.804607		0.381165	0.608774	1.07995		0.51616	0.470391	2.16261		0.506588	0.478834	1.91029		0.431058
0.47		0.266501	0.548084	0.94009		0.260636	0.538047	0.902083		0.229471	0.751333	0.975476		0.343932	0.561026	2.13903		0.355818	0.507258	1.89829		0.274116	0.722144	2.26216					0.434791	0.526705	1.05568		0.423038	0.536934	0.880828		0.375349	0.61827	1.11741		0.514717	0.46952	2.05954		0.504731	0.472906	1.74942		0.429995
0.48		0.260335	0.478357	0.79266		0.254307	0.390796	0.830327		0.225712	0.748893	1.15073		0.34244	0.561368	2.12576		0.353205	0.551217	1.80306		0.273352	0.722882	2.25167					0.427117	0.501811	0.910933		0.416309	0.537506	0.896984		0.369566	0.620481	1.23365		0.513187	0.470672	2.04099		0.502905	0.482499	1.84326		0.428943
0.49		0.254408	0.532507	0.922826		0.247101	0.495061	0.78541		0.221323	0.766491	0.993443		0.340919	0.561705	2.11234		0.35046	0.555868	1.79359		0.272518	0.711988	2.22119					0.419743	0.528193	0.941015		0.409056	0.499635	0.835646		0.364232	0.632266	1.19829		0.511622	0.468457	2.00652		0.500728	0.474769	1.82123		0.428214
0.5		0.248571	0.548342	1.00433		0.24014	0.515668	0.832197		0.216451	0.773497	0.742094		0.339459	0.551194	2.13699		0.347244	0.543044	1.86542		0.271637	0.712737	2.20992					0.412287	0.528386	0.866407		0.401643	0.500524	0.808581		0.358461	0.630456	0.880729		0.510127	0.453897	1.95413		0.498511	0.488152	1.80145		0.427237
0.51		0.242626	0.52245	0.875889		0.233302	0.526929	0.678288		0.212602	0.777314	0.99909		0.337982	0.55401	2.07293		0.344588	0.543258	1.73012		0.270433	0.720999	2.08779					0.405224	0.54263	0.921835		0.394035	0.467251	0.632167		0.352341	0.645628	1.10151		0.508843	0.462198	2.00584		0.495851	0.480711	1.73534		0.426355
0.52		0.236528	0.562907	0.72876		0.22692	0.467741	0.84		0.208149	0.75736	0.787712		0.336483	0.558449	2.13774		0.341486	0.535856	1.53366		0.269314	0.724403	2.13361					0.397639	0.526643	0.750837		0.386632	0.501538	0.758145		0.346038	0.651799	1.06491		0.5075	0.476956	2.03208		0.493567	0.479861	1.61257		0.425375
0.53		0.230505	0.566236	0.733023		0.220059	0.469093	0.81164		0.204408	0.764233	0.9071		0.334729	0.541552	2.14782		0.338624	0.546751	1.75387		0.268113	0.7296	2.25405					0.389804	0.535667	0.828268		0.379036	0.44419	0.636072		0.341147	0.645855	0.874862		0.506193	0.471652	1.96471		0.491172	0.483423	1.68114		0.42439
0.54		0.22442	0.563095	0.661171		0.21361	0.470187	0.677728		0.199927	0.773848	0.774959		0.333103	0.566459	2.12201		0.335547	0.555703	1.73796		0.267178	0.719014	2.29569					0.382249	0.546584	0.711574		0.371205	0.536764	0.719589		0.334952	0.656166	0.786663		0.504252	0.471254	1.8961		0.488732	0.484781	1.65345		0.422898
0.55		0.218769	0.536757	0.688811		0.20684	0.433588	0.668227		0.195719	0.791211	1.03341		0.331506	0.542129	2.12304		0.332206	0.55192	1.71908		0.266132	0.716497	2.13006					0.374315	0.533325	0.725302		0.364107	0.509455	0.716635		0.328633	0.666515	0.935943		0.502777	0.482314	2.07617		0.48622	0.486135	1.62538		0.421739
0.56		0.21311	0.503757	0.707303		0.200242	0.470982	0.731299		0.191812	0.794633	1.0351		0.32984	0.542411	2.11038		0.329165	0.552135	1.699		0.265116	0.731699	2.21657					0.366662	0.536416	0.675803		0.356482	0.532133	0.612232		0.323073	0.664827	0.887196		0.50096	0.467425	1.89024		0.483634	0.487482	1.59692		0.420797
0.57		0.207188	0.498219	0.690784		0.193513	0.455233	0.678205		0.187878	0.797827	0.837114		0.328068	0.540738	2.07086		0.325926	0.507618	1.61629		0.263979	0.727355	2.17895					0.359625	0.552911	0.735378		0.349117	0.549529	0.651639		0.317866	0.679007	0.908244		0.49881	0.460705	1.8177		0.480844	0.476275	1.40972		0.419738
0.58		0.201817	0.505769	0.629483		0.186621	0.527073	0.76733		0.184135	0.803582	0.884696		0.326358	0.568723	2.02941		0.321765	0.575138	1.72132		0.262895	0.715502	2.09149					0.352667	0.528002	0.644536		0.341843	0.55938	0.616465		0.312048	0.680696	0.922206		0.497034	0.478462	1.97841		0.478057	0.505177	1.57157		0.41813
0.59		0.195965	0.578521	0.692548		0.181196	0.53245	0.695207		0.180146	0.765959	0.67514		0.324446	0.505945	1.95362		0.317997	0.537412	1.51123		0.261585	0.716602	2.07833					0.344876	0.55382	0.64481		0.334775	0.50845	0.584644		0.306434	0.690124	0.85605		0.495376	0.474081	1.80326		0.47538	0.478854	1.42624		0.416629
0.6		0.190594	0.479185	0.590174		0.175224	0.403232	0.551861		0.176233	0.792867	0.668339		0.322297	0.543414	1.88835		0.313795	0.512704	1.46251		0.260244	0.717727	2.06496					0.337465	0.534829	0.626785		0.327433	0.535343	0.567543		0.301333	0.681429	0.55892		0.493059	0.486638	1.84441		0.47233	0.503244	1.66574		0.41521
0.61		0.185177	0.574643	0.668739		0.168943	0.393981	0.650592		0.172376	0.804892	0.800989		0.319996	0.563941	1.93116		0.309935	0.511986	1.50167		0.258957	0.726436	2.10242					0.32993	0.537558	0.636764		0.319759	0.500113	0.527432		0.295856	0.680464	0.631274		0.49117	0.490101	1.84256		0.469346	0.514324	1.61899		0.413631
0.62		0.179487	0.391563	0.549253		0.162769	0.390115	0.717418		0.168616	0.7967	0.625921		0.318034	0.536194	1.95889		0.306325	0.542955	1.56103		0.257762	0.727496	2.08928					0.323259	0.528162	0.541204		0.31213	0.479876	0.530804		0.290422	0.697628	0.771132		0.489172	0.472918	1.90382		0.465873	0.497116	1.26171		0.412241
0.63		0.174205	0.493175	0.650092		0.156603	0.367823	0.591163		0.165214	0.803639	0.729089		0.315909	0.564235	1.8987		0.302745	0.517474	1.56059		0.256389	0.734677	2.19893					0.316882	0.526109	0.571982		0.304762	0.487527	0.557056		0.284694	0.702833	0.748939		0.487022	0.477957	1.76764		0.461992	0.492146	1.33462		0.410456
0.64		0.169153	0.55034	0.692213		0.150579	0.376626	0.603935		0.161719	0.816587	0.900114		0.313639	0.520202	1.93483		0.298077	0.503606	1.24032		0.255037	0.72755	2.00962					0.30966	0.532443	0.591085		0.297087	0.472805	0.504958		0.27903	0.707964	0.727684		0.484974	0.488844	1.84624		0.458252	0.48465	1.31644		0.409116
0.65		0.16399	0.510768	0.713725		0.144693	0.370012	0.594941		0.157842	0.790221	0.673996		0.311403	0.565691	1.87227		0.293593	0.549907	1.48992		0.253682	0.726185	2.08443					0.303015	0.583178	0.556233		0.290883	0.481718	0.531751		0.273114	0.722383	0.721719		0.483013	0.482007	1.62577		0.454243	0.491744	1.32137		0.407665
0.66		0.159072	0.473191	0.605603		0.139132	0.328713	0.572596		0.154412	0.815262	0.713386		0.309119	0.566147	1.75708		0.289573	0.496664	1.5174		0.252354	0.727328	2.07113					0.296061	0.584512	0.542021		0.284512	0.497979	0.497228		0.267771	0.727533	0.702424		0.480355	0.483372	1.59967		0.450499	0.519749	1.34397		0.405887
0.67		0.154195	0.4771	0.637393		0.133402	0.405336	0.552253		0.15118	0.821455	0.854034		0.306652	0.578015	1.90796		0.284914	0.495489	1.35268		0.250772	0.720674	1.98709					0.289258	0.58562	0.528596		0.277265	0.51959	0.498245		0.262487	0.730416	0.702556		0.478243	0.492534	1.82405		0.445641	0.491931	1.06887		0.403942
0.68		0.149181	0.516365	0.600595		0.128102	0.349594	0.607952		0.147754	0.810715	0.644615		0.304302	0.578542	1.89161		0.280423	0.543703	1.48607		0.249087	0.736621	1.88771					0.283197	0.574689	0.509974		0.27055	0.536408	0.482306		0.257318	0.73759	0.666299		0.475867	0.495418	1.84383		0.442263	0.484094	1.17254		0.402113
0.69		0.14454	0.507361	0.621599		0.12289	0.391668	0.537038		0.144253	0.840454	0.587562		0.301878	0.579065	1.87494		0.275072	0.504102	1.49014		0.247336	0.741993	1.94897					0.276826	0.542399	0.489254		0.264394	0.507506	0.46255		0.251906	0.739935	0.512959		0.472992	0.482283	1.58874		0.437472	0.50757	1.21186		0.40004
0.7		0.13986	0.52278	0.620083		0.117866	0.300339	0.716984		0.140943	0.826032	0.670525		0.299332	0.56585	1.78462		0.269572	0.49163	1.44573		0.245797	0.743399	1.93251					0.270815	0.509508	0.497823		0.258168	0.460479	0.428084		0.246908	0.706399	0.524676		0.469995	0.500219	1.62879		0.431749	0.477935	1.18715		0.398361
0.71		0.135478	0.519538	0.612169		0.113105	0.308807	0.57044		0.137436	0.78825	0.590886		0.296567	0.558474	1.7166		0.264205	0.539498	1.21033		0.244205	0.74485	1.91566					0.265089	0.575018	0.497534		0.252112	0.476107	0.419002		0.241617	0.729636	0.592054		0.466735	0.497733	1.65301		0.426111	0.475975	1.0826		0.39638
0.72		0.131085	0.481214	0.563014		0.10869	0.408894	0.528299		0.133922	0.853606	0.672777		0.29374	0.515712	1.80073		0.258611	0.499689	1.39921		0.242585	0.734183	1.96377					0.259385	0.539976	0.454182		0.246007	0.504302	0.41556		0.236407	0.742789	0.54552		0.463751	0.514079	1.70906		0.420312	0.521285	1.17578		0.394438
0.73		0.126854	0.483716	0.551164		0.104127	0.330772	0.510496		0.130872	0.85639	0.663444		0.290737	0.555239	1.69951		0.25258	0.444806	1.21198		0.240973	0.735491	1.94754					0.254288	0.566118	0.462002		0.240106	0.490739	0.452632		0.231226	0.747268	0.532907		0.460649	0.493961	1.58402		0.414895	0.520875	1.07264		0.391596
0.74		0.122566	0.463337	0.536937		0.0996884	0.345993	0.475459		0.12785	0.852885	0.62329		0.287801	0.572754	1.74496		0.246868	0.53052	1.14117		0.239303	0.736844	1.93087					0.248934	0.477446	0.431385		0.234616	0.48639	0.40859		0.22649	0.764318	0.54473		0.457482	0.498221	1.56107		0.408622	0.471848	0.998042		0.389443
0.75		0.118492	0.457358	0.530108		0.0953318	0.328821	0.587019		0.124677	0.855666	0.615463		0.284665	0.554452	1.72725		0.240517	0.462969	1.29667		0.237568	0.738245	1.91374					0.243744	0.550054	0.448434		0.229471	0.435421	0.405011		0.222071	0.739616	0.504262		0.453905	0.500184	1.53451		0.40159	0.509358	0.91311		0.387645
0.76		0.114396	0.483597	0.504071		0.0910276	0.298275	0.427398		0.121459	0.805161	0.651838		0.281455	0.511931	1.72535		0.234144	0.522842	1.09495		0.235765	0.739696	1.89611					0.238651	0.515688	0.431212		0.224447	0.431269	0.399465		0.217537	0.746687	0.485937		0.449963	0.526353	1.66181		0.393553	0.490937	0.882583		0.384611
0.77		0.110348	0.478738	0.498184		0.0871907	0.367192	0.576614		0.118502	0.861057	0.600604		0.278059	0.510749	1.70542		0.227494	0.537987	1.19983		0.234016	0.759253	1.8716					0.23375	0.514082	0.419687		0.219589	0.42718	0.394237		0.21312	0.729176	0.456564		0.446575	0.500821	1.42738		0.386238	0.499841	0.955184		0.381653
0.78		0.106786	0.439296	0.511174		0.0832939	0.287199	0.508993		0.1155	0.863669	0.593555		0.274512	0.50945	1.68501		0.220429	0.379043	1.28186		0.231932	0.742768	1.85922					0.228784	0.535719	0.422446		0.214747	0.473248	0.350914		0.209125	0.769654	0.514191		0.442129	0.497115	1.39651		0.378966	0.506444	0.901533		0.379189
0.79		0.103026	0.342473	0.518952		0.0795284	0.288462	0.488563		0.112554	0.866224	0.586748		0.270556	0.507648	1.71029		0.213469	0.480494	1.22321		0.229888	0.744398	1.83989					0.224211	0.560244	0.424318		0.2099	0.427418	0.467582		0.204805	0.765992	0.489108		0.437748	0.508531	1.42177		0.37232	0.48898	0.7607		0.376516
0.8		0.0992754	0.397373	0.614926		0.0758475	0.331421	0.550474		0.109666	0.868725	0.580174		0.266547	0.518758	1.61422		0.206147	0.441467	1.0006		0.227471	0.756042	1.6529					0.220083	0.503158	0.436301		0.205362	0.446603	0.452774		0.201309	0.76883	0.481653		0.433082	0.506222	1.31422		0.363763	0.498857	0.874051		0.373757
0.81		0.0957051	0.400275	0.49597		0.0722705	0.276378	0.448293		0.106701	0.83918	0.617103		0.262432	0.507046	1.50739		0.198414	0.457178	1.23971		0.224865	0.751947	1.90733					0.215658	0.576309	0.41059		0.200809	0.458308	0.358723		0.197533	0.786843	0.527236		0.428315	0.512995	1.36109		0.354448	0.506591	0.807684		0.370945
0.82		0.0921483	0.374488	0.514802		0.0691373	0.301544	0.415842		0.103873	0.87107	0.416286		0.257987	0.572469	1.56284		0.189844	0.386626	1.21875		0.222669	0.753813	1.88853					0.211482	0.494922	0.3977		0.196594	0.420128	0.395688		0.194068	0.789909	0.518041		0.42339	0.527898	1.30871		0.345165	0.505735	0.716992		0.367792
0.83		0.0887347	0.389119	0.485677		0.0658232	0.256669	0.555131		0.101307	0.859642	0.53236		0.253346	0.584888	1.40507		0.18165	0.413434	0.959536		0.219955	0.771914	1.57948					0.207619	0.510534	0.385555		0.192253	0.431536	0.364294		0.19051	0.783178	0.453058		0.41848	0.524119	1.28174		0.334998	0.545497	0.737588		0.364086
0.84		0.0854973	0.364158	0.592193		0.062718	0.229641	0.484115		0.098414	0.864677	0.448369		0.248441	0.602366	1.68708		0.172139	0.448586	0.947485		0.217301	0.773445	1.50054					0.203533	0.524063	0.422099		0.188292	0.469982	0.343498		0.186704	0.803075	0.47924		0.41223	0.54676	1.26393		0.324617	0.501537	0.759621		0.360137
0.85		0.0824939	0.359965	0.587368		0.0597846	0.293813	0.466757		0.0954673	0.866871	0.443249		0.243334	0.55026	1.54404		0.162972	0.332417	1.12068		0.214289	0.763213	1.80132					0.200043	0.531404	0.37666		0.184537	0.404805	0.369232		0.182973	0.801674	0.461234		0.406557	0.545071	1.2957		0.313378	0.49771	0.694901		0.355939
0.86		0.0794607	0.377887	0.555855		0.0570414	0.261387	0.53042		0.0930896	0.865763	0.516257		0.238026	0.570508	1.46093		0.153968	0.421732	1.18875		0.21122	0.74981	1.67757					0.196125	0.49832	0.385447		0.180948	0.408572	0.400506		0.179238	0.809979	0.460921		0.399535	0.519079	1.15427		0.301894	0.535536	0.666179		0.351044
0.87		0.0763414	0.37276	0.394812		0.0542694	0.232894	0.40615		0.0904787	0.851658	0.697451		0.232413	0.483193	1.18284		0.144191	0.494876	1.20625		0.20726	0.752884	1.65309					0.192382	0.532589	0.359265		0.177548	0.368235	0.341445		0.175657	0.771992	0.414038		0.391594	0.547587	1.2209		0.290322	0.488382	0.553784		0.346208
0.88		0.0734438	0.408731	0.475756		0.0514784	0.228745	0.39808		0.0879711	0.861777	0.440967		0.226472	0.506578	1.49901		0.134017	0.364935	1.01574		0.203584	0.779735	1.71902					0.188889	0.464559	0.440856		0.174519	0.393829	0.359533		0.172202	0.81646	0.444404		0.383365	0.534551	1.00685		0.277179	0.569054	0.64892		0.341247
0.89		0.0707455	0.374632	0.458176		0.0490595	0.251186	0.48466		0.08547	0.843509	0.639163		0.219617	0.565738	1.45621		0.123474	0.48575	0.970157		0.19977	0.783525	1.52076					0.185856	0.557594	0.426275		0.171433	0.390335	0.356625		0.168843	0.819547	0.436764		0.374654	0.552432	1.00276		0.264218	0.511255	0.632918		0.33551
0.9		0.0681067	0.386893	0.492604		0.0465597	0.262416	0.459368		0.0831952	0.901133	0.430685		0.212207	0.546488	1.29835		0.113132	0.303322	1.03158		0.195259	0.780228	1.45736					0.182591	0.513677	0.366979		0.16862	0.403336	0.367613		0.165714	0.814365	0.458719		0.365066	0.551004	1.10582		0.251534	0.409006	0.454443		0.329398
0.91		0.0655691	0.382594	0.489023		0.0442653	0.174628	0.435799		0.0810182	0.883808	0.453035		0.204636	0.470303	1.35127		0.101699	0.273314	0.623412		0.190197	0.762802	1.41651					0.179351	0.491888	0.359768		0.165736	0.400216	0.364927		0.162771	0.794073	0.388311		0.354923	0.549513	1.00646		0.237061	0.465832	0.452767		0.323413
0.92		0.0630125	0.325058	0.56121		0.0419229	0.255637	0.316202		0.0787144	0.885569	0.44824		0.195866	0.559483	1.27329		0.0900432	0.320415	0.752608		0.184349	0.783592	1.4573					0.176392	0.516976	0.347506		0.162719	0.357154	0.337218		0.159812	0.835097	0.392327		0.344176	0.559221	0.903994		0.222471	0.422902	0.447197		0.313767
0.93		0.0605478	0.356697	0.539139		0.0398548	0.254284	0.514635		0.0769358	0.862717	0.731978		0.185714	0.481617	1.23545		0.078517	0.234488	1.1533		0.178826	0.807991	1.18763					0.17347	0.514934	0.344476		0.159804	0.41835	0.358338		0.156861	0.820264	0.417017		0.331706	0.56295	0.835575		0.207163	0.457871	0.429937		0.305737
0.94		0.0584472	0.348419	0.490415		0.0380398	0.239852	0.499311		0.0750243	0.898206	0.508644		0.175754	0.581431	1.4988		0.0665284	0.2484	0.827583		0.172254	0.816221	1.23319					0.170403	0.490796	0.346776		0.157408	0.412076	0.359087		0.154334	0.831163	0.376784		0.317555	0.564768	0.790398		0.192022	0.511618	0.428832		0.295741
0.95		0.056232	0.339222	0.552667		0.0360974	0.152077	0.454467		0.0728271	0.90322	0.43193		0.163514	0.522747	1.10011		0.0535399	0.263665	0.632806		0.164921	0.826281	1.46659					0.167855	0.473204	0.338624		0.154827	0.336013	0.342469		0.151613	0.813555	0.382493		0.301327	0.521534	0.804935		0.176742	0.535067	0.496758		0.284761
0.96		0.0541021	0.362048	0.473014		0.0341841	0.236755	0.362442		0.0706989	0.876385	0.57105		0.148755	0.476499	1.03561		0.040862	0.179913	0.566307		0.155962	0.779847	1.4405					0.165204	0.487402	0.341762		0.152218	0.477775	0.337236		0.149127	0.82234	0.354451		0.282792	0.552455	0.90026		0.161629	0.454296	0.53998		0.270627
0.97		0.0519202	0.428111	0.429025		0.0324302	0.175498	0.383777		0.0685592	0.847035	0.592668		0.130872	0.431782	0.923803		0.0286363	0.166999	0.823459		0.145174	0.819384	1.15232					0.162633	0.457467	0.34394		0.149972	0.361927	0.392759		0.14692	0.82512	0.42351		0.260614	0.567271	0.716689		0.14519	0.409955	0.377561		0.253498
0.98		0.0499924	0.362908	0.463263		0.0308619	0.168217	0.608258		0.0667193	0.848068	0.589205		0.108401	0.441659	1.08649		0.0172139	0.152314	0.630823		0.130309	0.825552	1.23705					0.160116	0.569192	0.36148		0.147852	0.431418	0.299125		0.144671	0.787478	0.340304		0.232166	0.480367	0.57865		0.129397	0.294624	0.433948		0.231338
0.99		0.0481059	0.247429	0.679407		0.0290925	0.171011	0.537112		0.0649233	0.849069	0.585851		0.0770687	0.326605	0.879284		0.00678831	0.0651959	0.604046		0.107939	0.848066	1.23051					0.157805	0.502076	0.327324		0.145851	0.440351	0.324316		0.14275	0.828821	0.397345		0.193633	0.527949	0.642937		0.112877	0.403009	0.367926		0.199295
1		0.0461967	0.289922	0.450036		0.0276062	0.168357	0.509635		0.0630511	0.917803	0.510249		0	0.155469	0.902969		0	0.00969764	0.51707		0	0.961117	0.576372					0.155662	0.565761	0.355938		0.143736	0.383923	0.333691		0.140602	0.807415	0.486093		0.0976357	0.399306	0.508091		0.0927131	0.388974	0.359095		0.081694
[truncated: 2 more columns]

## Sheet: S1.5 Efficacy parameters IRS
	Uncertainty from posterior draws							Uncertainty from posterior draws
	Actellic®300CS							Ficam®							Resistance	Pyrethoid IRS (varies with pyrethroid resistance)
	(mosquito initial mortality)	(mosquito mortality duration)	(mosquito feeding initial success)	(durability of mosquito feeding success)	(mosquito initial deterrence)	(mosquito durability of deterrence)
	lsθ	lsγ						lsθ	lsγ						(using mosquito survival at WHO/CDC susceptibility bioassay test as a proxy)	lsθ	lsγ
	2.01231	-0.00887964	-2.19706	0.00861659	-1.23094	-0.00887964		1.10659	-0.0220043	-1.34973	0.0177003	-1.64879	-0.0220043		0	1.9795	-0.0137596	-2.51894	0.0115981	-2.65137	0.00356859
	2.06488	-0.00881873	-2.24026	0.00834165	-1.19904	-0.00881873		1.3159	-0.0270798	-1.37097	0.0203376	-1.71132	-0.0270798		0.01	1.95673	-0.0137059	-2.50625	0.0115863	-2.65056	0.00356909
	1.98489	-0.00899266	-2.21497	0.00864622	-1.23565	-0.00899266		1.01731	-0.0229679	-1.2432	0.0189256	-1.72846	-0.0229679		0.02	1.93364	-0.0136515	-2.49324	0.0115742	-2.64976	0.00356959
	2.0322	-0.00870618	-2.22186	0.00855808	-1.2305	-0.00870618		1.23536	-0.0208512	-1.23609	0.0186026	-1.60925	-0.0208512		0.03	1.91025	-0.0135963	-2.47988	0.0115617	-2.64896	0.00357009
	2.01986	-0.00880134	-2.21702	0.00849025	-1.22241	-0.00880134		0.983032	-0.0277601	-1.27329	0.0202995	-1.79541	-0.0277601		0.04	1.88654	-0.0135404	-2.46618	0.011549	-2.64815	0.00357059
	2.01872	-0.00882967	-2.21552	0.00849113	-1.22626	-0.00882967		1.22091	-0.0274521	-1.16972	0.0199798	-1.66221	-0.0274521		0.05	1.86253	-0.0134838	-2.45212	0.0115359	-2.64735	0.00357109
	1.99358	-0.00895464	-2.24146	0.00842196	-1.25571	-0.00895464		0.9838	-0.0248868	-1.39688	0.0177202	-1.72622	-0.0248868		0.06	1.8382	-0.0134264	-2.4377	0.0115225	-2.64655	0.00357159
	2.0083	-0.0091526	-2.20445	0.00852121	-1.24596	-0.0091526		0.984847	-0.0245133	-1.36725	0.0195712	-1.68472	-0.0245133		0.07	1.81357	-0.0133683	-2.42292	0.0115087	-2.64574	0.00357209
	2.00721	-0.00907362	-2.21721	0.00867771	-1.23623	-0.00907362		1.11962	-0.0250406	-1.39547	0.0212833	-1.68848	-0.0250406		0.08	1.78864	-0.0133095	-2.40776	0.0114946	-2.64494	0.00357259
	2.03218	-0.00900878	-2.17482	0.00852688	-1.23335	-0.00900878		1.31702	-0.0271935	-1.37765	0.0191716	-1.65263	-0.0271935		0.09	1.76339	-0.01325	-2.39222	0.0114801	-2.64413	0.00357309
	2.00617	-0.00888201	-2.20135	0.00847806	-1.2189	-0.00888201		1.05973	-0.0249618	-1.35767	0.0226771	-1.68201	-0.0249618		0.1	1.73785	-0.0131897	-2.37629	0.0114653	-2.64332	0.00357359
	2.04476	-0.00900309	-2.21183	0.00849134	-1.23155	-0.00900309		1.07897	-0.0262605	-1.25367	0.0173604	-1.6716	-0.0262605		0.11	1.712	-0.0131288	-2.35997	0.0114501	-2.64252	0.00357409
	2.05019	-0.00878906	-2.26089	0.00837189	-1.22727	-0.00878906		0.995189	-0.0238779	-1.26396	0.0188321	-1.61112	-0.0238779		0.12	1.68585	-0.0130671	-2.34325	0.0114345	-2.64171	0.0035746
	2.01845	-0.00870566	-2.23382	0.00845624	-1.26396	-0.00870566		1.29443	-0.0238096	-1.34667	0.0198107	-1.78873	-0.0238096		0.13	1.6594	-0.0130048	-2.32613	0.0114186	-2.6409	0.0035751
	2.02196	-0.00870503	-2.21789	0.00839053	-1.23284	-0.00870503		1.2611	-0.02455	-1.2631	0.0205714	-1.65557	-0.02455		0.14	1.63266	-0.0129417	-2.30859	0.0114023	-2.6401	0.0035756
	2.00572	-0.00876076	-2.20634	0.00847494	-1.22089	-0.00876076		1.06143	-0.0243265	-1.26976	0.0208498	-1.76842	-0.0243265		0.15	1.60562	-0.0128779	-2.29063	0.0113856	-2.63929	0.0035761
	2.04771	-0.00868178	-2.22031	0.00841536	-1.21301	-0.00868178		1.23121	-0.0269888	-1.28862	0.0186209	-1.70251	-0.0269888		0.16	1.57829	-0.0128135	-2.27225	0.0113684	-2.63848	0.00357661
	2.00687	-0.00876167	-2.2323	0.00841177	-1.22862	-0.00876167		0.91652	-0.0263724	-1.30471	0.0203915	-1.61526	-0.0263724		0.17	1.55068	-0.0127484	-2.25343	0.0113509	-2.63767	0.00357711
	2.02917	-0.0089828	-2.21957	0.00839056	-1.2204	-0.0089828		1.16441	-0.0226462	-1.1023	0.0207487	-1.71082	-0.0226462		0.18	1.52278	-0.0126826	-2.23418	0.011333	-2.63686	0.00357761
	2.0331	-0.00882664	-2.18758	0.00840494	-1.21996	-0.00882664		1.03143	-0.0252456	-1.12171	0.0204524	-1.7085	-0.0252456		0.19	1.49461	-0.0126161	-2.21449	0.0113147	-2.63605	0.00357812
	2.04784	-0.00893873	-2.21212	0.00849063	-1.23146	-0.00893873		1.22727	-0.0234071	-1.14705	0.0195672	-1.69565	-0.0234071		0.2	1.46615	-0.012549	-2.19435	0.0112959	-2.63524	0.00357862
	2.01109	-0.00882907	-2.20124	0.0084995	-1.23106	-0.00882907		1.12228	-0.0231025	-1.34292	0.0194649	-1.84046	-0.0231025		0.21	1.43743	-0.0124813	-2.17376	0.0112767	-2.63443	0.00357913
	2.03478	-0.00880551	-2.23387	0.00825881	-1.24575	-0.00880551		1.02264	-0.025743	-1.22728	0.0193758	-1.71025	-0.025743		0.22	1.40843	-0.0124129	-2.15271	0.0112571	-2.63362	0.00357963
	2.0407	-0.00898247	-2.22622	0.00845914	-1.22585	-0.00898247		0.883263	-0.026691	-1.23888	0.0208553	-1.73101	-0.026691		0.23	1.37917	-0.0123439	-2.13119	0.0112371	-2.63281	0.00358014
	2.01269	-0.00880163	-2.23804	0.00860899	-1.22178	-0.00880163		0.958316	-0.0230619	-1.13966	0.0188136	-1.72407	-0.0230619		0.24	1.34966	-0.0122743	-2.10921	0.0112166	-2.632	0.00358064
	2.06311	-0.00891352	-2.21235	0.00848406	-1.22403	-0.00891352		1.09075	-0.0242343	-1.07324	0.0201782	-1.6723	-0.0242343		0.25	1.31988	-0.0122041	-2.08676	0.0111957	-2.63118	0.00358115
	2.00308	-0.00895293	-2.23208	0.00865929	-1.24663	-0.00895293		1.12202	-0.025198	-1.26347	0.0173516	-1.68403	-0.025198		0.26	1.28986	-0.0121333	-2.06383	0.0111744	-2.63037	0.00358165
	2.04345	-0.0088228	-2.22437	0.00859363	-1.2658	-0.0088228		1.20033	-0.0243059	-1.2779	0.0213856	-1.68802	-0.0243059		0.27	1.2596	-0.012062	-2.04043	0.0111526	-2.62956	0.00358216
	2.01517	-0.00876472	-2.22295	0.00845231	-1.22162	-0.00876472		1.28227	-0.0255686	-1.06553	0.0171121	-1.72168	-0.0255686		0.28	1.22909	-0.01199	-2.01654	0.0111304	-2.62874	0.00358267
	2.04377	-0.00881579	-2.19866	0.00834889	-1.2542	-0.00881579		1.14663	-0.0258894	-1.39379	0.0182983	-1.62807	-0.0258894		0.29	1.19836	-0.0119175	-1.99217	0.0111077	-2.62793	0.00358317
	2.05095	-0.00897971	-2.21188	0.00847769	-1.23835	-0.00897971		1.15302	-0.0235281	-1.35769	0.0205439	-1.66082	-0.0235281		0.3	1.16739	-0.0118445	-1.96731	0.0110845	-2.62712	0.00358368
	2.0441	-0.00890991	-2.18801	0.00841703	-1.21028	-0.00890991		1.18536	-0.0231366	-1.23264	0.0196628	-1.71127	-0.0231366		0.31	1.13621	-0.011771	-1.94196	0.0110609	-2.6263	0.00358419
	2.00216	-0.00893611	-2.21692	0.00854055	-1.20401	-0.00893611		1.15897	-0.0246406	-1.22979	0.0202998	-1.69975	-0.0246406		0.32	1.10481	-0.011697	-1.91611	0.0110369	-2.62549	0.00358469
	2.023	-0.008829	-2.20986	0.00839568	-1.23367	-0.008829		1.05772	-0.023205	-1.30484	0.0200607	-1.72846	-0.023205		0.33	1.07321	-0.0116224	-1.88978	0.0110124	-2.62467	0.0035852
	2.03221	-0.00891622	-2.21437	0.00836855	-1.24081	-0.00891622		1.00781	-0.0238471	-1.24334	0.0183882	-1.66999	-0.0238471		0.34	1.04141	-0.0115474	-1.86295	0.0109874	-2.62385	0.00358571
	2.04934	-0.00897882	-2.2307	0.0084597	-1.22728	-0.00897882		1.12368	-0.0213076	-1.34712	0.0204696	-1.6315	-0.0213076		0.35	1.00941	-0.011472	-1.83562	0.0109619	-2.62304	0.00358622
	2.04825	-0.0089271	-2.19446	0.00831814	-1.23528	-0.0089271		1.14159	-0.0234691	-1.27668	0.0179298	-1.6553	-0.0234691		0.36	0.977224	-0.0113961	-1.80781	0.010936	-2.62222	0.00358673
	2.0437	-0.00883543	-2.21794	0.00857596	-1.24721	-0.00883543		0.915556	-0.02366	-1.31929	0.0203684	-1.72619	-0.02366		0.37	0.944862	-0.0113198	-1.77949	0.0109097	-2.6214	0.00358724
	1.99218	-0.00887339	-2.23573	0.00848595	-1.23038	-0.00887339		1.12484	-0.0250683	-1.09182	0.0195756	-1.51469	-0.0250683		0.38	0.912329	-0.011243	-1.75069	0.0108829	-2.62059	0.00358774
	2.0107	-0.00890373	-2.22774	0.00851989	-1.24947	-0.00890373		1.0599	-0.0242673	-1.24896	0.0203891	-1.61869	-0.0242673		0.39	0.879633	-0.0111659	-1.72139	0.0108556	-2.61977	0.00358825
	2.02218	-0.00891686	-2.22178	0.00834134	-1.24563	-0.00891686		1.23797	-0.0257246	-1.13959	0.0191834	-1.65383	-0.0257246		0.4	0.846781	-0.0110885	-1.69161	0.0108279	-2.61895	0.00358876
	2.03463	-0.00893301	-2.22976	0.00858034	-1.22846	-0.00893301		1.18532	-0.0249588	-1.23181	0.01893	-1.61811	-0.0249588		0.41	0.813783	-0.0110107	-1.66133	0.0107997	-2.61813	0.00358927
	2.00959	-0.00874643	-2.20529	0.00851278	-1.21303	-0.00874643		1.05836	-0.0239787	-1.18018	0.0187362	-1.72051	-0.0239787		0.42	0.780646	-0.0109325	-1.63058	0.010771	-2.61731	0.00358978
	2.05922	-0.00890087	-2.21066	0.00847144	-1.22884	-0.00890087		1.09662	-0.024412	-1.18193	0.019	-1.67569	-0.024412		0.43	0.747379	-0.0108541	-1.59934	0.010742	-2.61649	0.00359029
	2.02332	-0.00883912	-2.2245	0.00850483	-1.24105	-0.00883912		1.1092	-0.0240294	-1.47365	0.020166	-1.75127	-0.0240294		0.44	0.71399	-0.0107753	-1.56763	0.0107124	-2.61567	0.0035908
	2.04511	-0.00889145	-2.25747	0.00841419	-1.21968	-0.00889145		0.9533	-0.0275066	-1.33408	0.0205609	-1.71156	-0.0275066		0.45	0.680488	-0.0106963	-1.53545	0.0106825	-2.61485	0.00359131
	2.04898	-0.00901944	-2.20172	0.00846765	-1.23659	-0.00901944		1.04442	-0.0235136	-1.35317	0.0203309	-1.74059	-0.0235136		0.46	0.646882	-0.0106171	-1.5028	0.0106521	-2.61403	0.00359183
	2.00813	-0.00878568	-2.24908	0.00846762	-1.21376	-0.00878568		0.967539	-0.0248113	-1.24968	0.0184916	-1.62881	-0.0248113		0.47	0.613181	-0.0105376	-1.46969	0.0106212	-2.61321	0.00359234
	2.0161	-0.0088599	-2.23329	0.00841202	-1.25392	-0.0088599		1.25618	-0.0253921	-1.31639	0.0186411	-1.67566	-0.0253921		0.48	0.579393	-0.0104579	-1.43614	0.01059	-2.61238	0.00359285
	1.98744	-0.00903542	-2.21162	0.00856133	-1.23463	-0.00903542		1.1922	-0.0238229	-1.23341	0.0191699	-1.76183	-0.0238229		0.49	0.545529	-0.0103781	-1.40214	0.0105584	-2.61156	0.00359336
	2.04802	-0.00885413	-2.21623	0.00847205	-1.22797	-0.00885413		0.986737	-0.0227624	-1.19261	0.0208416	-1.59796	-0.0227624		0.5	0.511596	-0.0102981	-1.3677	0.0105263	-2.61074	0.00359387
	2.02215	-0.00880516	-2.21122	0.00849505	-1.22178	-0.00880516		0.923918	-0.0263275	-1.19971	0.0183415	-1.79134	-0.0263275		0.51	0.477605	-0.0102179	-1.33284	0.0104938	-2.60991	0.00359439
	2.03997	-0.00879644	-2.24114	0.0084348	-1.22284	-0.00879644		1.00095	-0.0232423	-1.26391	0.0192875	-1.65454	-0.0232423		0.52	0.443566	-0.0101376	-1.29755	0.010461	-2.60909	0.0035949
	2.02529	-0.0088825	-2.22423	0.00852055	-1.22784	-0.0088825		1.01005	-0.0261499	-1.13965	0.0178913	-1.625	-0.0261499		0.53	0.409486	-0.0100573	-1.26186	0.0104278	-2.60827	0.00359541
	2.01607	-0.00886705	-2.24804	0.00848472	-1.24439	-0.00886705		1.13915	-0.0244886	-1.39555	0.0186901	-1.70285	-0.0244886		0.54	0.375376	-0.00997684	-1.22578	0.0103942	-2.60744	0.00359592
	2.02617	-0.0088022	-2.2401	0.0084817	-1.24499	-0.0088022		1.27187	-0.0240817	-1.18361	0.0194919	-1.66407	-0.0240817		0.55	0.341246	-0.00989635	-1.18931	0.0103602	-2.60662	0.00359644
	1.99937	-0.00892618	-2.18572	0.00837382	-1.22636	-0.00892618		1.073	-0.0262126	-1.33679	0.0193188	-1.76908	-0.0262126		0.56	0.307104	-0.00981584	-1.15246	0.0103259	-2.60579	0.00359695
	1.98898	-0.00894064	-2.22335	0.0085237	-1.24125	-0.00894064		1.10676	-0.0236317	-1.29603	0.0205872	-1.72497	-0.0236317		0.57	0.27296	-0.00973533	-1.11525	0.0102913	-2.60497	0.00359747
	1.97366	-0.00893687	-2.2275	0.00856321	-1.21521	-0.00893687		1.17118	-0.0234785	-1.53217	0.021276	-1.85357	-0.0234785		0.58	0.238825	-0.00965483	-1.0777	0.0102563	-2.60414	0.00359798
	2.02056	-0.00903413	-2.20919	0.00835262	-1.23194	-0.00903413		0.916903	-0.0255555	-1.4442	0.0196211	-1.61134	-0.0255555		0.59	0.204707	-0.00957437	-1.03981	0.010221	-2.60331	0.00359849
	2.02413	-0.00887607	-2.23988	0.00847995	-1.2409	-0.00887607		1.3054	-0.0251476	-1.16677	0.0179051	-1.63596	-0.0251476		0.6	0.170616	-0.00949398	-1.0016	0.0101855	-2.60249	0.00359901
	2.02218	-0.00900898	-2.21881	0.00852351	-1.20981	-0.00900898		1.02568	-0.0251591	-1.39896	0.0187148	-1.66744	-0.0251591		0.61	0.136561	-0.00941368	-0.963092	0.0101496	-2.60166	0.00359952
	2.02297	-0.00874957	-2.24537	0.008519	-1.24657	-0.00874957		1.1533	-0.0230111	-1.22148	0.019478	-1.65607	-0.0230111		0.62	0.102552	-0.00933348	-0.924291	0.0101135	-2.60083	0.00360004
	2.03374	-0.00891545	-2.24375	0.00844877	-1.21246	-0.00891545		0.983445	-0.0229622	-1.2234	0.0212999	-1.72844	-0.0229622		0.63	0.068598	-0.00925341	-0.885216	0.0100771	-2.6	0.00360056
	1.99463	-0.00883175	-2.22352	0.00844214	-1.24413	-0.00883175		0.997952	-0.0230005	-1.18334	0.0208542	-1.73591	-0.0230005		0.64	0.0347088	-0.00917349	-0.845885	0.0100405	-2.59917	0.00360107
	2.03735	-0.00872003	-2.21954	0.0084619	-1.24843	-0.00872003		0.964159	-0.0211709	-1.21662	0.0196761	-1.76853	-0.0211709		0.65	0.000893477	-0.00909375	-0.806314	0.0100036	-2.59834	0.00360159
	2.04	-0.00870764	-2.26536	0.00856008	-1.25026	-0.00870764		1.10571	-0.0248566	-1.2755	0.0215337	-1.76687	-0.0248566		0.66	-0.0328389	-0.00901421	-0.766521	0.00996659	-2.59751	0.0036021
	2.04355	-0.00896824	-2.2546	0.00843085	-1.23868	-0.00896824		1.27702	-0.0252793	-1.16414	0.0188847	-1.82636	-0.0252793		0.67	-0.0664792	-0.00893488	-0.726524	0.00992935	-2.59668	0.00360262
	2.01488	-0.00862606	-2.22094	0.00845818	-1.24235	-0.00862606		1.25035	-0.0239359	-1.04584	0.0189402	-1.7201	-0.0239359		0.68	-0.100018	-0.00885579	-0.68634	0.00989194	-2.59585	0.00360314
	2.0449	-0.00886338	-2.21993	0.00849675	-1.207	-0.00886338		1.11583	-0.0247819	-1.17421	0.018208	-1.67577	-0.0247819		0.69	-0.133448	-0.00877696	-0.645989	0.00985437	-2.59502	0.00360365
	2.01488	-0.00878374	-2.2115	0.00829212	-1.26568	-0.00878374		1.13293	-0.0258513	-1.30194	0.02084	-1.6564	-0.0258513		0.7	-0.166758	-0.0086984	-0.605489	0.00981666	-2.59419	0.00360417
	2.02283	-0.00893266	-2.19418	0.00846755	-1.23449	-0.00893266		1.27693	-0.0236535	-1.51622	0.0181159	-1.73089	-0.0236535		0.71	-0.199942	-0.00862015	-0.564859	0.00977883	-2.59336	0.00360469
	2.02835	-0.00890189	-2.26219	0.00849084	-1.2433	-0.00890189		1.31509	-0.0253104	-1.14016	0.0210058	-1.57056	-0.0253104		0.72	-0.232989	-0.00854222	-0.52412	0.00974091	-2.59253	0.00360521
	2.03464	-0.00884883	-2.23207	0.0082982	-1.24276	-0.00884883		1.09779	-0.0244715	-1.09958	0.0208371	-1.64189	-0.0244715		0.73	-0.265893	-0.00846463	-0.483289	0.00970289	-2.59169	0.00360573
	2.03141	-0.0087719	-2.20795	0.00850647	-1.2294	-0.0087719		1.04534	-0.0262623	-1.39589	0.0192113	-1.62321	-0.0262623		0.74	-0.298644	-0.0083874	-0.442388	0.00966481	-2.59086	0.00360624
	2.04467	-0.00870437	-2.23513	0.00858818	-1.22225	-0.00870437		1.39072	-0.0238185	-1.19531	0.0181671	-1.71001	-0.0238185		0.75	-0.331235	-0.00831055	-0.401437	0.00962669	-2.59003	0.00360676
	2.03601	-0.00892824	-2.23754	0.00863686	-1.21839	-0.00892824		1.13183	-0.0262868	-1.30873	0.0195793	-1.68408	-0.0262868		0.76	-0.363657	-0.00823409	-0.360454	0.00958853	-2.58919	0.00360728
	2.01554	-0.00879378	-2.21308	0.00851431	-1.22371	-0.00879378		0.968911	-0.0249099	-1.36647	0.0186485	-1.61386	-0.0249099		0.77	-0.395904	-0.00815805	-0.319461	0.00955037	-2.58836	0.0036078
	2.00244	-0.00881901	-2.23631	0.00836008	-1.22938	-0.00881901		1.13495	-0.0214791	-1.21876	0.0204562	-1.84263	-0.0214791		0.78	-0.427967	-0.00808244	-0.278478	0.00951221	-2.58752	0.00360832
	2.03604	-0.00888016	-2.20651	0.00852262	-1.2269	-0.00888016		0.994455	-0.0233043	-1.21434	0.0213089	-1.64745	-0.0233043		0.79	-0.459839	-0.00800728	-0.237524	0.00947408	-2.58669	0.00360884
	2.01556	-0.00880464	-2.25518	0.00844981	-1.21861	-0.00880464		0.926041	-0.023543	-1.26157	0.0217593	-1.74655	-0.023543		0.8	-0.491514	-0.00793258	-0.19662	0.009436	-2.58585	0.00360936
	2.01037	-0.008736	-2.1914	0.00862326	-1.22298	-0.008736		1.03024	-0.0296074	-1.34528	0.0205638	-1.73443	-0.0296074		0.81	-0.522984	-0.00785837	-0.155786	0.00939798	-2.58502	0.00360988
	2.00861	-0.00889907	-2.22583	0.00848992	-1.22735	-0.00889907		1.06615	-0.0235856	-1.30648	0.0187992	-1.72583	-0.0235856		0.82	-0.554242	-0.00778466	-0.115041	0.00936005	-2.58418	0.0036104
	2.05245	-0.00891857	-2.22119	0.00855343	-1.21882	-0.00891857		1.2999	-0.0247892	-1.18614	0.0194917	-1.76945	-0.0247892		0.83	-0.585282	-0.00771146	-0.074405	0.00932221	-2.58334	0.00361092
	2.03203	-0.00887603	-2.21435	0.00856314	-1.24887	-0.00887603		0.947319	-0.022318	-1.35351	0.0219421	-1.60837	-0.022318		0.84	-0.616098	-0.0076388	-0.0338978	0.0092845	-2.58251	0.00361144
	2.04507	-0.00884701	-2.23464	0.00835481	-1.20819	-0.00884701		1.08307	-0.0248864	-1.31164	0.0177218	-1.67301	-0.0248864		0.85	-0.646683	-0.00756667	0.00646148	0.00924693	-2.58167	0.00361197
	2.02827	-0.00892926	-2.23937	0.00852921	-1.23798	-0.00892926		0.955583	-0.0226448	-1.33701	0.0199017	-1.77911	-0.0226448		0.86	-0.677032	-0.0074951	0.0466541	0.00920951	-2.58083	0.00361249
	2.06282	-0.00895908	-2.22928	0.00848789	-1.25448	-0.00895908		1.10795	-0.0243773	-1.28413	0.0185268	-1.69054	-0.0243773		0.87	-0.70714	-0.00742411	0.0866615	0.00917226	-2.57999	0.00361301
	2.02153	-0.00880648	-2.19769	0.00847306	-1.2283	-0.00880648		1.21176	-0.0228837	-1.37721	0.0180398	-1.65277	-0.0228837		0.88	-0.736999	-0.00735369	0.126465	0.0091352	-2.57915	0.00361353
	1.98515	-0.00888191	-2.24207	0.00848298	-1.2293	-0.00888191		1.1422	-0.0248965	-1.45928	0.0208947	-1.74089	-0.0248965		0.89	-0.766606	-0.00728388	0.166048	0.00909835	-2.57831	0.00361405
	2.02755	-0.00888896	-2.18819	0.00855163	-1.21841	-0.00888896		1.14917	-0.0227825	-1.21428	0.0182595	-1.72952	-0.0227825		0.9	-0.795956	-0.00721466	0.205392	0.00906172	-2.57747	0.00361458
	2.02353	-0.00890049	-2.20138	0.00846106	-1.20908	-0.00890049		1.12283	-0.0274057	-1.26014	0.0200046	-1.72598	-0.0274057		0.91	-0.825043	-0.00714607	0.24448	0.00902533	-2.57663	0.0036151
	2.0049	-0.00882382	-2.16378	0.00836311	-1.21689	-0.00882382		0.95644	-0.0242942	-1.45772	0.0191141	-1.68502	-0.0242942		0.92	-0.853863	-0.00707811	0.283295	0.00898919	-2.57579	0.00361562
	2.0089	-0.00895077	-2.20492	0.00840786	-1.22394	-0.00895077		0.920538	-0.0238901	-1.22176	0.0179769	-1.68437	-0.0238901		0.93	-0.882413	-0.00701079	0.321823	0.00895332	-2.57495	0.00361615
	2.02078	-0.00880393	-2.23357	0.00829203	-1.23034	-0.00880393		0.973401	-0.0227325	-1.10513	0.0190499	-1.73458	-0.0227325		0.94	-0.910687	-0.00694411	0.360046	0.00891774	-2.57411	0.00361667
	2.01559	-0.00893099	-2.20991	0.00855297	-1.24388	-0.00893099		1.08478	-0.0241508	-1.34257	0.0201575	-1.79765	-0.0241508		0.95	-0.938682	-0.0068781	0.397951	0.00888245	-2.57327	0.00361719
	2.03901	-0.00889416	-2.19557	0.00837176	-1.23551	-0.00889416		1.06954	-0.0221754	-1.47975	0.0186194	-1.61376	-0.0221754		0.96	-0.966394	-0.00681275	0.435522	0.00884747	-2.57242	0.00361772
	2.03124	-0.00893585	-2.17954	0.00843821	-1.23695	-0.00893585		1.0245	-0.0232912	-1.2577	0.0182847	-1.75356	-0.0232912		0.97	-0.993821	-0.00674807	0.472747	0.00881281	-2.57158	0.00361824
	2.0277	-0.00876947	-2.19733	0.00847192	-1.22241	-0.00876947		1.01635	-0.0249846	-1.35948	0.0178465	-1.66662	-0.0249846		0.98	-1.02096	-0.00668408	0.509611	0.00877849	-2.57074	0.00361877
	2.00914	-0.008842	-2.23172	0.00833126	-1.23806	-0.008842		1.11423	-0.0237727	-1.24403	0.0183817	-1.66828	-0.0237727		0.99	-1.0478	-0.00662077	0.546102	0.00874451	-2.56989	0.00361929
	2.04715	-0.00900445	-2.23252	0.0083146	-1.24938	-0.00900445		1.1329	-0.0237643	-1.36977	0.0181242	-1.66828	-0.0237643		1	-1.07435	-0.00655816	0.582208	0.0087109	-2.56905	0.00361982
	2.04465	-0.00892737	-2.18743	0.00851664	-1.20916	-0.00892737		1.12566	-0.0267543	-1.40655	0.0192195	-1.69469	-0.0267543
	2.02442	-0.00889225	-2.23084	0.00847678	-1.22764	-0.00889225		1.13426	-0.0240467	-1.22275	0.0181172	-1.67799	-0.0240467
	2.03654	-0.00882493	-2.21275	0.0083679	-1.23144	-0.00882493		0.99591	-0.0246117	-1.15657	0.018598	-1.79344	-0.0246117
	2.00448	-0.00882629	-2.21199	0.00840355	-1.24894	-0.00882629		1.2204	-0.0237985	-1.13298	0.0212317	-1.68854	-0.0237985
	2.02463	-0.0088711	-2.22964	0.00846615	-1.24279	-0.0088711		1.24179	-0.0240898	-1.14805	0.0206659	-1.61655	-0.0240898
	1.98925	-0.00882911	-2.19709	0.0084159	-1.23332	-0.00882911		1.04729	-0.0260224	-1.21877	0.0196002	-1.61003	-0.0260224
	2.03144	-0.00897051	-2.19881	0.00842387	-1.24077	-0.00897051		1.12733	-0.0250591	-0.924078	0.0201935	-1.65658	-0.0250591
	2.03211	-0.00875895	-2.20092	0.00845417	-1.22424	-0.00875895		0.913504	-0.0255198	-1.17557	0.0190452	-1.72663	-0.0255198
	1.9716	-0.00884744	-2.22563	0.00834761	-1.23692	-0.00884744		1.35262	-0.0240656	-1.36728	0.0189247	-1.68664	-0.0240656
	2.0291	-0.00900998	-2.24155	0.0083212	-1.22562	-0.00900998		1.05653	-0.0242408	-1.36352	0.0193481	-1.71695	-0.0242408
	2.02727	-0.00906972	-2.23281	0.00850228	-1.23911	-0.00906972		0.942814	-0.026306	-1.26416	0.0173206	-1.81551	-0.026306
	2.01685	-0.00874813	-2.25891	0.00830419	-1.23224	-0.00874813		1.06003	-0.0275618	-1.42596	0.019262	-1.76243	-0.0275618
	2.01688	-0.00898646	-2.22712	0.00836937	-1.21729	-0.00898646		0.986038	-0.0232994	-1.2961	0.0194427	-1.50339	-0.0232994
	2.01423	-0.00889846	-2.23647	0.00847796	-1.21582	-0.00889846		1.27608	-0.0247355	-1.45331	0.0208559	-1.71046	-0.0247355
	2.00528	-0.00878623	-2.22172	0.00858553	-1.23369	-0.00878623		1.06786	-0.0262113	-1.0764	0.0183746	-1.70092	-0.0262113
	2.01429	-0.0090704	-2.22914	0.00823891	-1.2358	-0.0090704		1.00451	-0.0249753	-1.24157	0.0224095	-1.70479	-0.0249753
	2.0388	-0.00867414	-2.25054	0.00837348	-1.22613	-0.00867414		1.06873	-0.0266424	-1.27743	0.0195135	-1.73391	-0.0266424
	2.04082	-0.00891658	-2.21093	0.00862712	-1.23754	-0.00891658		1.07685	-0.0247934	-1.31384	0.0203219	-1.73089	-0.0247934
	2.01495	-0.00879554	-2.20326	0.00832377	-1.23085	-0.00879554		0.910354	-0.0267894	-1.20878	0.02146	-1.76237	-0.0267894
	2.02117	-0.0088879	-2.25171	0.00830498	-1.24214	-0.0088879		0.974592	-0.0250297	-1.24465	0.0196393	-1.68967	-0.0250297
	2.03252	-0.00890505	-2.28258	0.0082863	-1.24057	-0.00890505		0.858664	-0.0253482	-1.12559	0.0205343	-1.79387	-0.0253482
	2.01839	-0.00893719	-2.21418	0.00836196	-1.21305	-0.00893719		1.16125	-0.0239812	-1.44451	0.0197052	-1.7063	-0.0239812
	2.0388	-0.00883298	-2.23971	0.00839351	-1.22064	-0.00883298		1.02483	-0.0264581	-1.3091	0.0203197	-1.59806	-0.0264581
	2.04313	-0.00882686	-2.20962	0.0085639	-1.22159	-0.00882686		1.10705	-0.0237202	-1.14043	0.0193504	-1.63433	-0.0237202
	2.02075	-0.00879355	-2.20146	0.00848113	-1.22651	-0.00879355		1.02999	-0.0248528	-1.25043	0.0195709	-1.65147	-0.0248528
	2.00248	-0.00899025	-2.24019	0.00842884	-1.20421	-0.00899025		1.13861	-0.0240057	-1.46711	0.0178807	-1.67745	-0.0240057
	2.08653	-0.00889299	-2.24268	0.00857206	-1.21909	-0.00889299		1.01554	-0.0261333	-1.19413	0.0201169	-1.71298	-0.0261333
	2.03376	-0.0088524	-2.24476	0.00836524	-1.23818	-0.0088524		1.22819	-0.0236105	-1.20094	0.0230767	-1.83092	-0.0236105
	2.03352	-0.00882616	-2.22482	0.00829953	-1.24547	-0.00882616		0.853171	-0.0223002	-1.30653	0.0189407	-1.56693	-0.0223002
	2.00856	-0.00893605	-2.21173	0.00838909	-1.2192	-0.00893605		0.929646	-0.0243163	-1.28405	0.0182783	-1.73911	-0.0243163
	2.02731	-0.00905824	-2.2274	0.00846946	-1.21474	-0.00905824		1.31518	-0.0243608	-1.16463	0.018236	-1.75014	-0.0243608
	2.05804	-0.00900596	-2.19218	0.00857408	-1.23176	-0.00900596		1.1669	-0.0228353	-1.28411	0.0214976	-1.62505	-0.0228353
	2.02303	-0.00879802	-2.23658	0.00842515	-1.2225	-0.00879802		1.02825	-0.0256696	-1.36053	0.0186442	-1.71795	-0.0256696
	2.03529	-0.00865272	-2.22752	0.00850813	-1.2245	-0.00865272		1.01659	-0.0243397	-1.32009	0.0173185	-1.65971	-0.0243397
	2.05723	-0.00893003	-2.18738	0.00852284	-1.23328	-0.00893003		1.0538	-0.0247532	-1.38955	0.0198908	-1.62343	-0.0247532
	2.0353	-0.00882448	-2.20483	0.00834751	-1.24021	-0.00882448		1.13491	-0.0211183	-1.28931	0.0204069	-1.74543	-0.0211183
	2.0127	-0.00872706	-2.2315	0.00847895	-1.23145	-0.00872706		0.989793	-0.0257749	-1.34637	0.0165927	-1.65784	-0.0257749
	2.00367	-0.00878964	-2.27342	0.00856259	-1.23707	-0.00878964		1.10874	-0.0229455	-1.2081	0.0202009	-1.67127	-0.0229455
	2.00989	-0.00890795	-2.23134	0.00857145	-1.23694	-0.00890795		1.31268	-0.0280077	-1.23487	0.0196684	-1.7208	-0.0280077
	2.02722	-0.00891458	-2.24782	0.00853444	-1.24534	-0.00891458		1.05094	-0.0266785	-1.28586	0.0202263	-1.60718	-0.0266785
	2.05612	-0.00897201	-2.23273	0.008502	-1.2417	-0.00897201		1.16464	-0.0235443	-1.25915	0.0208474	-1.71899	-0.0235443
	2.03745	-0.00889675	-2.24166	0.00843582	-1.23123	-0.00889675		0.870325	-0.0231028	-1.20514	0.019174	-1.81057	-0.0231028
	2.02596	-0.00870953	-2.23646	0.0085715	-1.23312	-0.00870953		0.932679	-0.0232108	-1.3419	0.0197764	-1.64713	-0.0232108
	2.01867	-0.00891309	-2.20834	0.00846925	-1.2243	-0.00891309		1.11357	-0.0226753	-1.18878	0.0198803	-1.72975	-0.0226753
	2.02717	-0.00886734	-2.23551	0.00852341	-1.23241	-0.00886734		1.21027	-0.0240777	-1.2419	0.0183464	-1.60965	-0.0240777
	2.03069	-0.00898369	-2.21111	0.00847429	-1.20395	-0.00898369		1.08686	-0.0255979	-1.25274	0.0202139	-1.70727	-0.0255979
	2.05674	-0.00879837	-2.20343	0.0084579	-1.22012	-0.00879837		0.982807	-0.0226117	-1.36405	0.0194285	-1.82218	-0.0226117
	2.00178	-0.00894643	-2.19967	0.00850613	-1.23855	-0.00894643		1.14952	-0.0226351	-1.32049	0.0200519	-1.65926	-0.0226351
	2.00946	-0.00888306	-2.22053	0.00841517	-1.24789	-0.00888306		1.23032	-0.0261789	-1.13738	0.0181973	-1.67965	-0.0261789
	2.02177	-0.0090199	-2.20665	0.00843247	-1.23104	-0.0090199		1.05902	-0.0231074	-1.26404	0.0195419	-1.72937	-0.0231074
	2.00642	-0.00888995	-2.24911	0.00833949	-1.23139	-0.00888995		1.08444	-0.0229328	-1.47642	0.0179388	-1.79564	-0.0229328
	2.00383	-0.00890221	-2.26342	0.00860364	-1.22587	-0.00890221		1.11364	-0.0257105	-1.37496	0.0193711	-1.70847	-0.0257105
	2.03261	-0.00888212	-2.23997	0.00861113	-1.22793	-0.00888212		1.28441	-0.0238702	-1.55478	0.0214385	-1.72509	-0.0238702
	2.01685	-0.00886977	-2.20508	0.00849228	-1.22961	-0.00886977		1.05621	-0.0253119	-1.21549	0.017764	-1.79396	-0.0253119
	2.01745	-0.00883978	-2.23563	0.00850543	-1.21106	-0.00883978		0.967909	-0.0268564	-1.18341	0.0190782	-1.80577	-0.0268564
	2.05574	-0.00871191	-2.23743	0.00835584	-1.23606	-0.00871191		1.03802	-0.0252528	-1.04232	0.0181037	-1.67133	-0.0252528
	1.98725	-0.00891074	-2.17957	0.00844157	-1.21879	-0.00891074		1.08013	-0.0231302	-1.43979	0.0200846	-1.64082	-0.0231302
	2.03724	-0.00891659	-2.22115	0.00845171	-1.21242	-0.00891659		1.17837	-0.027212	-1.2689	0.0217779	-1.70737	-0.027212
	2.03161	-0.00884599	-2.18865	0.00857795	-1.24687	-0.00884599		1.07387	-0.026716	-1.20024	0.0181924	-1.62148	-0.026716
	2.02627	-0.00882033	-2.185	0.00848747	-1.22516	-0.00882033		1.19469	-0.0288568	-1.20442	0.019743	-1.72244	-0.0288568
	2.00379	-0.00884253	-2.20438	0.0086118	-1.23524	-0.00884253		1.22128	-0.0247292	-1.24338	0.0232018	-1.66417	-0.0247292
	2.05363	-0.00892991	-2.20535	0.00843551	-1.26186	-0.00892991		1.22961	-0.0221888	-1.4256	0.0207397	-1.75269	-0.0221888
	2.02115	-0.0087855	-2.25174	0.00839605	-1.23669	-0.0087855		0.981583	-0.0234791	-1.25781	0.020682	-1.7059	-0.0234791
	2.02543	-0.00875865	-2.21454	0.00834715	-1.22339	-0.00875865		1.18232	-0.0245163	-1.33857	0.0193377	-1.63358	-0.0245163
	2.01708	-0.00891101	-2.19786	0.00856593	-1.21326	-0.00891101		0.981609	-0.0231829	-1.25161	0.0177486	-1.73691	-0.0231829
	1.97773	-0.00890691	-2.20882	0.00847484	-1.23983	-0.00890691		1.14647	-0.0261311	-1.19221	0.0202941	-1.64513	-0.0261311
	2.01074	-0.00886824	-2.23727	0.00853251	-1.23786	-0.00886824		0.976614	-0.0254683	-1.43895	0.0213122	-1.69493	-0.0254683
	2.0173	-0.00891845	-2.19748	0.00844071	-1.24275	-0.00891845		1.17935	-0.0222869	-1.32738	0.018921	-1.77118	-0.0222869
	2.00555	-0.00878822	-2.24979	0.00842579	-1.22364	-0.00878822		1.05939	-0.0213811	-1.29647	0.0192688	-1.69708	-0.0213811
	2.03274	-0.00890392	-2.20552	0.0086245	-1.23758	-0.00890392		1.07977	-0.0236089	-1.28194	0.0216934	-1.73736	-0.0236089
	2.03826	-0.00866497	-2.20821	0.00834085	-1.23638	-0.00866497		1.06363	-0.0282227	-1.30997	0.0182082	-1.71146	-0.0282227
	1.9964	-0.00884716	-2.22873	0.00845094	-1.24556	-0.00884716		1.09219	-0.0216502	-1.13977	0.0199325	-1.58026	-0.0216502
	2.0034	-0.00878203	-2.20863	0.008487	-1.22385	-0.00878203		1.23814	-0.0263282	-1.48969	0.0196393	-1.70691	-0.0263282
	2.01874	-0.00895574	-2.22227	0.00863956	-1.21077	-0.00895574		1.22008	-0.0250769	-1.35145	0.0185228	-1.58984	-0.0250769
	2.03086	-0.00893064	-2.22948	0.00874393	-1.22197	-0.00893064		1.00765	-0.0232714	-1.3416	0.022722	-1.63604	-0.0232714
	2.01776	-0.0088174	-2.25873	0.00845715	-1.21449	-0.0088174		1.20883	-0.0258834	-1.22503	0.019642	-1.83719	-0.0258834
	2.016	-0.00904823	-2.25677	0.00859992	-1.22442	-0.00904823		1.18022	-0.0250543	-1.2146	0.017655	-1.67106	-0.0250543
	2.016	-0.00893022	-2.22114	0.00849691	-1.23193	-0.00893022		1.1369	-0.0228947	-1.10234	0.0186679	-1.74056	-0.0228947
	2.01346	-0.00878191	-2.22627	0.00857647	-1.22644	-0.00878191		1.11535	-0.0260372	-1.11402	0.0174412	-1.72665	-0.0260372
	2.03738	-0.00874107	-2.23199	0.00846751	-1.19751	-0.00874107		1.02802	-0.0263306	-1.22085	0.0198327	-1.63035	-0.0263306
	2.04483	-0.008895	-2.23242	0.00837957	-1.22847	-0.008895		1.20009	-0.0236654	-1.11741	0.0219456	-1.79282	-0.0236654
	2.03332	-0.00888545	-2.22411	0.0085655	-1.24437	-0.00888545		1.00996	-0.0259861	-1.29598	0.0210654	-1.74206	-0.0259861
	2.00424	-0.00890306	-2.18995	0.00844319	-1.2197	-0.00890306		1.13687	-0.0236324	-1.12918	0.021294	-1.72907	-0.0236324
	2.01882	-0.00888461	-2.22292	0.00838738	-1.22415	-0.00888461		1.19738	-0.0250089	-1.25838	0.0202295	-1.86642	-0.0250089
	2.06328	-0.00897374	-2.21021	0.00853381	-1.208	-0.00897374		1.02062	-0.0260727	-1.14913	0.0192061	-1.64249	-0.0260727
	2.0155	-0.00887255	-2.19286	0.00849741	-1.22519	-0.00887255		1.0452	-0.0244529	-1.35786	0.0200225	-1.75843	-0.0244529
	2.00808	-0.00883914	-2.2183	0.00846942	-1.21034	-0.00883914		1.16567	-0.0238607	-1.14697	0.019965	-1.66672	-0.0238607
	2.0461	-0.00893132	-2.2636	0.00853397	-1.22952	-0.00893132		1.15219	-0.0226408	-1.20125	0.02103	-1.77106	-0.0226408
	2.02477	-0.00896686	-2.21735	0.00846147	-1.22555	-0.00896686		1.12641	-0.0234729	-1.20199	0.0182446	-1.7472	-0.0234729
	2.04742	-0.00882179	-2.20274	0.00855704	-1.23776	-0.00882179		1.31788	-0.0250429	-1.21853	0.0185341	-1.66759	-0.0250429
	2.04763	-0.00884949	-2.21766	0.00844425	-1.21685	-0.00884949		0.952596	-0.0252114	-1.27507	0.0190137	-1.69637	-0.0252114
	2.05192	-0.00894569	-2.20471	0.00844572	-1.24169	-0.00894569		1.05375	-0.0237913	-1.3252	0.0212755	-1.71741	-0.0237913
	2.03271	-0.00896324	-2.21409	0.00847915	-1.24661	-0.00896324		1.19174	-0.0246779	-1.18938	0.019569	-1.55082	-0.0246779
	2.03915	-0.00892824	-2.20272	0.00860321	-1.21212	-0.00892824		1.07117	-0.0239216	-1.27528	0.019472	-1.82947	-0.0239216
	2.02751	-0.00896931	-2.21142	0.00859347	-1.2394	-0.00896931		1.20168	-0.0227054	-1.18719	0.0186246	-1.70342	-0.0227054
	2.03205	-0.00897737	-2.21902	0.00848247	-1.23877	-0.00897737		1.0313	-0.0259767	-1.27603	0.0185972	-1.71847	-0.0259767
	2.04236	-0.00884506	-2.2252	0.00844401	-1.26058	-0.00884506		1.13329	-0.0227612	-1.21509	0.0182271	-1.70464	-0.0227612
	2.03223	-0.00905191	-2.21663	0.0083795	-1.24234	-0.00905191		1.03371	-0.0224172	-1.29105	0.0180192	-1.71504	-0.0224172
	1.99637	-0.0089443	-2.19685	0.00843379	-1.23212	-0.0089443		0.964498	-0.0211888	-1.09423	0.0187377	-1.61912	-0.0211888
	2.01671	-0.00896016	-2.25026	0.00852587	-1.20935	-0.00896016		0.971802	-0.0232201	-1.26837	0.0191645	-1.71294	-0.0232201
	2.0217	-0.00919305	-2.23449	0.00837057	-1.21797	-0.00919305		1.17292	-0.0240177	-1.35856	0.0203601	-1.77838	-0.0240177
	2.02959	-0.00893484	-2.20581	0.00851988	-1.24309	-0.00893484		1.09247	-0.0250542	-1.20515	0.0186462	-1.59777	-0.0250542
	2.02539	-0.00888943	-2.17753	0.00849661	-1.24048	-0.00888943		1.09117	-0.0254926	-1.28814	0.0175043	-1.77054	-0.0254926
	2.03367	-0.00890625	-2.26041	0.00851572	-1.21927	-0.00890625		1.07897	-0.0268034	-1.17216	0.0193661	-1.7475	-0.0268034
	2.05743	-0.0086754	-2.19779	0.0084145	-1.21947	-0.0086754		1.21139	-0.02654	-1.08209	0.0200431	-1.79168	-0.02654
	2.02947	-0.0089257	-2.25582	0.00844084	-1.21711	-0.0089257		1.21852	-0.0226268	-1.19851	0.0208224	-1.68943	-0.0226268
	2.06025	-0.00895228	-2.18743	0.00844111	-1.23517	-0.00895228		0.864071	-0.0244233	-1.30883	0.0200961	-1.77395	-0.0244233
	1.99721	-0.0088724	-2.2214	0.00845159	-1.21252	-0.0088724		1.06959	-0.0258767	-1.2846	0.0194237	-1.63613	-0.0258767
	2.01403	-0.00883797	-2.19976	0.00863193	-1.20649	-0.00883797		1.17912	-0.0259106	-1.46616	0.0208504	-1.69989	-0.0259106
	2.01028	-0.00897055	-2.22832	0.00837105	-1.23624	-0.00897055		1.1877	-0.0231681	-1.35768	0.0203506	-1.68407	-0.0231681
	2.05359	-0.008834	-2.24007	0.00853834	-1.23085	-0.008834		1.04792	-0.025278	-1.32915	0.0206872	-1.72529	-0.025278
	2.03661	-0.00895012	-2.22915	0.00853459	-1.22463	-0.00895012		1.17658	-0.0284403	-1.09394	0.0188945	-1.73294	-0.0284403
	2.01384	-0.00877174	-2.22106	0.00834983	-1.2404	-0.00877174		1.1343	-0.0210205	-1.29777	0.020123	-1.61266	-0.0210205
	2.02816	-0.00881825	-2.21936	0.00856871	-1.23752	-0.00881825		0.939954	-0.0230336	-1.26967	0.0185482	-1.67147	-0.0230336
	2.05824	-0.00876412	-2.23476	0.00861809	-1.23298	-0.00876412		1.17016	-0.0234247	-1.22539	0.0197077	-1.68009	-0.0234247
	2.01556	-0.00875416	-2.26821	0.0083261	-1.25433	-0.00875416		0.989216	-0.0263888	-1.13155	0.0187753	-1.84754	-0.0263888
	2.04911	-0.00889494	-2.24382	0.0084282	-1.21793	-0.00889494		1.04873	-0.0261886	-1.3227	0.0211434	-1.67416	-0.0261886
	2.01945	-0.00876366	-2.20393	0.0085569	-1.24989	-0.00876366		1.14856	-0.024278	-1.32633	0.0196565	-1.70065	-0.024278
	1.98501	-0.00887883	-2.20468	0.00850796	-1.21438	-0.00887883		1.02357	-0.0242195	-1.15374	0.017994	-1.61424	-0.0242195
	2.06211	-0.00881301	-2.20985	0.0084461	-1.22358	-0.00881301		1.18184	-0.0267695	-0.928039	0.0193949	-1.62208	-0.0267695
	2.01532	-0.00893453	-2.20774	0.00842364	-1.23665	-0.00893453		1.26305	-0.0234888	-1.32734	0.0174936	-1.79274	-0.0234888
	2.02762	-0.00886597	-2.22065	0.00853686	-1.26966	-0.00886597		1.12953	-0.0257271	-1.20544	0.01664	-1.69636	-0.0257271
	2.02103	-0.0091163	-2.21036	0.0083872	-1.22285	-0.0091163		1.03805	-0.0241543	-1.52506	0.0208925	-1.69271	-0.0241543
	2.05234	-0.00889389	-2.22385	0.0084472	-1.25001	-0.00889389		1.15173	-0.0261408	-1.42294	0.0185872	-1.73765	-0.0261408
	2.03051	-0.00881677	-2.19742	0.00846438	-1.21905	-0.00881677		0.996713	-0.0255727	-1.23255	0.019628	-1.60149	-0.0255727
	2.02836	-0.00887464	-2.21994	0.00851531	-1.23846	-0.00887464		1.29541	-0.0243997	-1.36693	0.0180316	-1.74747	-0.0243997
	2.00937	-0.00889854	-2.1948	0.00849132	-1.22811	-0.00889854		1.13289	-0.0232906	-1.30747	0.0197168	-1.70447	-0.0232906
	2.06998	-0.00894175	-2.21563	0.0084033	-1.23739	-0.00894175		1.06487	-0.0232215	-1.07182	0.0203319	-1.77342	-0.0232215
	2.03157	-0.00890698	-2.21908	0.00851272	-1.21935	-0.00890698		1.07327	-0.0244711	-1.35616	0.0180786	-1.66812	-0.0244711
	2.00247	-0.00891549	-2.2442	0.00832304	-1.24509	-0.00891549		0.876761	-0.0223613	-1.29053	0.0188675	-1.72995	-0.0223613
	2.01431	-0.00882566	-2.23198	0.0083469	-1.24426	-0.00882566		1.21604	-0.0236687	-1.29225	0.0185941	-1.72588	-0.0236687
	2.04116	-0.00889668	-2.24	0.00840053	-1.24012	-0.00889668		1.13356	-0.0225789	-1.12104	0.0177918	-1.72893	-0.0225789
	2.02874	-0.00886628	-2.21928	0.00855178	-1.2489	-0.00886628		1.18784	-0.0225637	-1.16672	0.0200851	-1.67708	-0.0225637
	2.00669	-0.0089691	-2.2457	0.00833495	-1.24957	-0.0089691		1.10648	-0.0235076	-1.38081	0.0191879	-1.68471	-0.0235076
	2.01329	-0.00892936	-2.21547	0.00856598	-1.22088	-0.00892936		0.932284	-0.0276685	-1.23345	0.0201416	-1.73432	-0.0276685
	2.01155	-0.00892108	-2.23683	0.00841496	-1.23026	-0.00892108		1.16722	-0.0235369	-1.23824	0.0199668	-1.73635	-0.0235369
	2.00257	-0.00887554	-2.24012	0.00835427	-1.25311	-0.00887554		1.12752	-0.0247725	-1.39157	0.0216349	-1.68577	-0.0247725
	2.05763	-0.00878987	-2.25263	0.00847372	-1.21579	-0.00878987		1.21829	-0.022717	-1.23045	0.0187541	-1.68625	-0.022717
	2.02433	-0.00890526	-2.21053	0.00850629	-1.24885	-0.00890526		1.11832	-0.0238743	-1.31955	0.0200313	-1.61531	-0.0238743
	2.03513	-0.00887909	-2.20615	0.00844653	-1.23612	-0.00887909		1.1576	-0.0206706	-1.34743	0.017425	-1.79078	-0.0206706
	2.01248	-0.00878242	-2.20631	0.00839033	-1.22375	-0.00878242		1.0538	-0.0246773	-1.26405	0.0210353	-1.70326	-0.0246773
	2.01322	-0.00894586	-2.25441	0.0083391	-1.22391	-0.00894586		1.26629	-0.0245618	-1.03672	0.0228069	-1.78662	-0.0245618
	2.04359	-0.00898637	-2.19244	0.00856931	-1.23219	-0.00898637		1.08142	-0.0246857	-1.28093	0.0206872	-1.68287	-0.0246857
	1.99986	-0.00883281	-2.20127	0.00842342	-1.20925	-0.00883281		1.19343	-0.0271817	-1.36746	0.0210644	-1.7228	-0.0271817
	2.00547	-0.00886074	-2.23378	0.00839793	-1.23254	-0.00886074		1.00841	-0.0222131	-1.17203	0.0183132	-1.79937	-0.0222131
	2.02746	-0.00890737	-2.22634	0.00846458	-1.22911	-0.00890737		1.00712	-0.0205506	-1.34687	0.0193339	-1.64785	-0.0205506
	2.03449	-0.00895927	-2.23035	0.00845489	-1.24812	-0.00895927		0.930448	-0.0238017	-1.2419	0.019921	-1.60026	-0.0238017
	2.01586	-0.00875181	-2.23807	0.00851599	-1.23034	-0.00875181		0.912001	-0.0220278	-1.2358	0.0216971	-1.69143	-0.0220278
	2.00937	-0.00881507	-2.23634	0.00845678	-1.23382	-0.00881507		1.04745	-0.020773	-1.24066	0.0202781	-1.72796	-0.020773
	1.98502	-0.00886449	-2.19037	0.00843741	-1.23403	-0.00886449		0.977391	-0.0247984	-1.15248	0.0211554	-1.64696	-0.0247984
	2.01093	-0.00874533	-2.25003	0.00849211	-1.22799	-0.00874533		0.912511	-0.0226027	-1.16697	0.0200009	-1.659	-0.0226027
	2.04146	-0.00898857	-2.18945	0.00845322	-1.23849	-0.00898857		1.1287	-0.0234458	-1.52774	0.0198996	-1.80612	-0.0234458
	2.06035	-0.00883538	-2.24785	0.00847499	-1.24506	-0.00883538		1.076	-0.024144	-1.24331	0.0212198	-1.62426	-0.024144
	2.03488	-0.00895313	-2.23016	0.00843488	-1.2345	-0.00895313		1.1373	-0.026206	-1.14517	0.0205508	-1.57978	-0.026206
	2.06284	-0.00899257	-2.20113	0.00842444	-1.24406	-0.00899257		1.04598	-0.0229706	-1.18429	0.0187936	-1.70287	-0.0229706
	2.01228	-0.00887723	-2.24678	0.00844358	-1.22824	-0.00887723		0.879323	-0.0241252	-1.15449	0.0192126	-1.58543	-0.0241252
	2.04378	-0.00903312	-2.20828	0.00847469	-1.2263	-0.00903312		1.08119	-0.0219889	-1.19506	0.0183754	-1.67119	-0.0219889
	2.00834	-0.00886205	-2.19728	0.00852013	-1.23211	-0.00886205		0.97961	-0.024778	-1.4566	0.0194185	-1.60102	-0.024778
	2.02923	-0.00885505	-2.21005	0.00857941	-1.22945	-0.00885505		1.07592	-0.0271283	-1.39089	0.020146	-1.68026	-0.0271283
	1.98944	-0.00883828	-2.25013	0.00832805	-1.23138	-0.00883828		1.10516	-0.0261745	-1.24179	0.0199653	-1.67138	-0.0261745
	2.03176	-0.00908146	-2.21114	0.00858938	-1.23673	-0.00908146		1.05901	-0.0231239	-1.17728	0.0205396	-1.60932	-0.0231239
	2.02432	-0.00887402	-2.19544	0.00864656	-1.24208	-0.00887402		1.11263	-0.0257943	-1.23992	0.0196861	-1.69108	-0.0257943
	2.02238	-0.00913873	-2.24363	0.00855455	-1.20998	-0.00913873		1.07523	-0.0253343	-1.12006	0.0194312	-1.67321	-0.0253343
	2.06002	-0.00890668	-2.19793	0.00859822	-1.21074	-0.00890668		1.06842	-0.0223025	-1.21965	0.0194122	-1.72071	-0.0223025
	2.01935	-0.00888965	-2.2017	0.0084736	-1.22694	-0.00888965		1.10824	-0.0229209	-1.19917	0.0188758	-1.78171	-0.0229209
	2.01156	-0.0089023	-2.20395	0.00840694	-1.20806	-0.0089023		1.21111	-0.022621	-1.30427	0.0212382	-1.74752	-0.022621
	2.04107	-0.00887973	-2.22266	0.00854477	-1.23123	-0.00887973		1.0493	-0.0260077	-1.14844	0.0191723	-1.68679	-0.0260077
	2.04802	-0.00893765	-2.21949	0.00850935	-1.21887	-0.00893765		1.10284	-0.0235387	-1.26674	0.0191878	-1.69508	-0.0235387
	1.98837	-0.00893661	-2.2246	0.00856761	-1.24574	-0.00893661		1.05779	-0.0227013	-1.1405	0.021259	-1.6983	-0.0227013
	2.0439	-0.00878827	-2.24007	0.00835807	-1.24612	-0.00878827		1.15653	-0.0251092	-1.3353	0.0190234	-1.80016	-0.0251092
	2.04123	-0.0088782	-2.21245	0.00848341	-1.20625	-0.0088782		1.41359	-0.0255189	-1.04547	0.0192203	-1.74489	-0.0255189
	2.00102	-0.0089269	-2.23806	0.00843573	-1.23995	-0.0089269		1.12369	-0.0283582	-1.29253	0.0201168	-1.67989	-0.0283582
	1.97005	-0.00886749	-2.24793	0.00834431	-1.24952	-0.00886749		1.10088	-0.0246536	-1.29593	0.0212864	-1.65618	-0.0246536
	2.00113	-0.00890022	-2.21878	0.00846608	-1.23545	-0.00890022		0.918278	-0.022656	-1.25692	0.0174823	-1.70161	-0.022656
	2.04365	-0.00897865	-2.21204	0.00845266	-1.21719	-0.00897865		1.08877	-0.0241048	-1.31942	0.0193171	-1.70319	-0.0241048
	2.06866	-0.00915059	-2.23903	0.00840212	-1.24959	-0.00915059		1.10916	-0.0261336	-1.09076	0.0188683	-1.72976	-0.0261336
	2.00736	-0.00903396	-2.22185	0.00854075	-1.22435	-0.00903396		1.10583	-0.027055	-1.15741	0.0203302	-1.6395	-0.027055
	2.0658	-0.00891463	-2.25164	0.00858564	-1.22293	-0.00891463		1.20344	-0.0259808	-1.38379	0.018618	-1.7417	-0.0259808
	2.03343	-0.00867411	-2.24694	0.00854158	-1.24753	-0.00867411		1.08716	-0.0230346	-1.18993	0.0186297	-1.6945	-0.0230346
	2.04155	-0.00901854	-2.21918	0.00838139	-1.25142	-0.00901854		1.55752	-0.0248758	-1.36704	0.0210917	-1.71425	-0.0248758
	2.01383	-0.00898973	-2.22223	0.00848943	-1.23047	-0.00898973		1.13736	-0.0246309	-1.1606	0.0204964	-1.71126	-0.0246309
	1.97653	-0.00892063	-2.25907	0.00857523	-1.23247	-0.00892063		0.936332	-0.0232302	-1.3592	0.020329	-1.82387	-0.0232302
	2.04627	-0.00885083	-2.21279	0.00862638	-1.20824	-0.00885083		1.17951	-0.0248222	-1.25521	0.0192061	-1.76241	-0.0248222
	2.05266	-0.00891484	-2.2343	0.00852175	-1.2316	-0.00891484		1.04459	-0.0262626	-1.25093	0.0199613	-1.67955	-0.0262626
	2.03255	-0.00897099	-2.25898	0.0085334	-1.22257	-0.00897099		1.20425	-0.0254281	-1.34383	0.0188467	-1.68895	-0.0254281
	2.02218	-0.00889302	-2.20124	0.00840742	-1.23178	-0.00889302		1.03479	-0.0220965	-1.27497	0.019657	-1.74085	-0.0220965
	2.03885	-0.00891433	-2.17951	0.00845519	-1.24312	-0.00891433		1.12296	-0.0274316	-1.19451	0.0204893	-1.61497	-0.0274316
	2.02985	-0.00892154	-2.2015	0.00828401	-1.21283	-0.00892154		0.877914	-0.0251455	-1.24607	0.0196591	-1.6358	-0.0251455
	2.02341	-0.00895197	-2.23516	0.00843094	-1.22128	-0.00895197		1.09625	-0.0248521	-1.16411	0.020748	-1.86672	-0.0248521
	2.04577	-0.00863115	-2.20233	0.00863656	-1.21753	-0.00863115		1.00716	-0.0232463	-1.38416	0.0181491	-1.664	-0.0232463
	2.02983	-0.00895135	-2.21139	0.0084577	-1.22165	-0.00895135		1.17292	-0.024169	-1.10035	0.0192788	-1.72887	-0.024169
	2.07184	-0.00889074	-2.22379	0.00845852	-1.24902	-0.00889074		1.50086	-0.0222331	-1.23611	0.0192904	-1.78393	-0.0222331
	2.04525	-0.00895333	-2.22535	0.00844698	-1.23111	-0.00895333		1.14522	-0.0228015	-1.23645	0.0197235	-1.59673	-0.0228015
	1.99626	-0.00881868	-2.18635	0.00858967	-1.2458	-0.00881868		1.01237	-0.0236168	-1.10691	0.0190513	-1.71528	-0.0236168
	2.03711	-0.00901033	-2.21096	0.0084605	-1.25603	-0.00901033		0.89837	-0.0260441	-1.3234	0.0188427	-1.57797	-0.0260441
	2.04159	-0.00884515	-2.21543	0.00849844	-1.22959	-0.00884515		1.16032	-0.0260375	-1.45103	0.0187071	-1.70928	-0.0260375
	2.03197	-0.00893022	-2.19564	0.00843145	-1.24133	-0.00893022		1.13747	-0.0259961	-1.23349	0.0192214	-1.73271	-0.0259961
	1.99908	-0.00886345	-2.2425	0.00846477	-1.21484	-0.00886345		1.15032	-0.0248142	-1.29774	0.0180281	-1.66277	-0.0248142
	2.04712	-0.0087643	-2.22792	0.00853771	-1.2432	-0.0087643		1.29271	-0.0244038	-1.34453	0.0198165	-1.65727	-0.0244038
	1.98979	-0.00903225	-2.19203	0.00853858	-1.23956	-0.00903225		1.09184	-0.0236696	-1.2283	0.0169897	-1.69917	-0.0236696
	2.03898	-0.00889653	-2.22129	0.00835714	-1.23123	-0.00889653		1.16809	-0.0249887	-0.967999	0.0192953	-1.69302	-0.0249887
	2.00152	-0.00891788	-2.2068	0.0084563	-1.21587	-0.00891788		1.14296	-0.0238755	-1.39586	0.0194347	-1.715	-0.0238755
	2.02534	-0.00905964	-2.20054	0.00821826	-1.25119	-0.00905964		1.18229	-0.026046	-1.20441	0.0197081	-1.79643	-0.026046
	2.02948	-0.00901179	-2.2759	0.00850006	-1.22153	-0.00901179		1.20806	-0.0273488	-1.15265	0.0174631	-1.71905	-0.0273488
	2.00118	-0.0089928	-2.22028	0.00844715	-1.22256	-0.0089928		1.00238	-0.0254246	-1.28346	0.0200079	-1.67885	-0.0254246
	1.98658	-0.00884576	-2.23151	0.00853405	-1.23836	-0.00884576		1.04002	-0.0248276	-1.26553	0.0204045	-1.75174	-0.0248276
	2.01462	-0.0089983	-2.20958	0.00861697	-1.21377	-0.0089983		1.00351	-0.0252735	-1.32595	0.0204112	-1.67516	-0.0252735
	1.98351	-0.00885452	-2.20522	0.00851617	-1.22405	-0.00885452		1.05128	-0.0237424	-1.38945	0.0204728	-1.67914	-0.0237424
	2.02819	-0.00889704	-2.24906	0.00841712	-1.23058	-0.00889704		0.944364	-0.021893	-1.24505	0.020532	-1.64686	-0.021893
	2.04609	-0.00885027	-2.24308	0.00846471	-1.25392	-0.00885027		1.06875	-0.0242567	-1.14073	0.0186151	-1.66062	-0.0242567
	2.01242	-0.00894895	-2.24906	0.00852873	-1.22594	-0.00894895		0.983485	-0.0253802	-1.10505	0.0202373	-1.68943	-0.0253802
	2.01148	-0.00893813	-2.20883	0.00853687	-1.23324	-0.00893813		1.04033	-0.0235812	-1.21471	0.020242	-1.76197	-0.0235812
	2.03446	-0.00890866	-2.24705	0.00833398	-1.2542	-0.00890866		1.06292	-0.0256277	-1.37282	0.0172043	-1.64495	-0.0256277
	1.99409	-0.00886946	-2.18928	0.00842694	-1.20636	-0.00886946		1.16593	-0.0213039	-1.35105	0.0208987	-1.62603	-0.0213039
	2.038	-0.00888182	-2.21539	0.00850737	-1.24671	-0.00888182		1.15605	-0.0261376	-1.24894	0.0194901	-1.79119	-0.0261376
	2.01783	-0.00892036	-2.25268	0.00847069	-1.22417	-0.00892036		1.06814	-0.0229168	-1.22517	0.0178891	-1.69148	-0.0229168
	2.00403	-0.00887162	-2.23285	0.00850462	-1.22232	-0.00887162		1.10595	-0.0254085	-1.08077	0.0182382	-1.72677	-0.0254085
	2.03052	-0.00897985	-2.23256	0.00844645	-1.22132	-0.00897985		1.03465	-0.0252173	-1.41504	0.0180747	-1.6094	-0.0252173
	2.00854	-0.00896333	-2.20247	0.00839907	-1.23255	-0.00896333		0.773473	-0.0256564	-1.25587	0.0192649	-1.58082	-0.0256564
	1.98672	-0.00892496	-2.22437	0.00846325	-1.23238	-0.00892496		1.13136	-0.0259857	-1.11333	0.0193794	-1.72248	-0.0259857
	2.07186	-0.00892012	-2.2425	0.0084681	-1.24566	-0.00892012		1.11046	-0.0242736	-1.11162	0.0198848	-1.71764	-0.0242736
	2.01734	-0.00891042	-2.24256	0.00842401	-1.21862	-0.00891042		1.26577	-0.0262842	-1.17162	0.0199135	-1.70924	-0.0262842
	2.04927	-0.00895854	-2.22065	0.00854466	-1.23012	-0.00895854		1.17573	-0.0230131	-1.07563	0.0180586	-1.69164	-0.0230131
	1.98813	-0.00881533	-2.21314	0.00840749	-1.23043	-0.00881533		1.04695	-0.0232756	-1.13959	0.0204118	-1.64499	-0.0232756
	2.00266	-0.00891798	-2.23437	0.0085261	-1.24199	-0.00891798		1.2706	-0.0220212	-1.2513	0.0202897	-1.80235	-0.0220212
	2.00221	-0.00899769	-2.22572	0.00841888	-1.23765	-0.00899769		1.14675	-0.0231319	-1.22787	0.0208823	-1.6361	-0.0231319
	2.03558	-0.00877111	-2.20038	0.0084908	-1.23699	-0.00877111		1.10784	-0.0242845	-1.26594	0.0197432	-1.66254	-0.0242845
	1.98566	-0.00899049	-2.21965	0.0084632	-1.2548	-0.00899049		1.25998	-0.0252771	-1.34324	0.0206867	-1.67092	-0.0252771
	2.01413	-0.00894569	-2.21322	0.00847417	-1.23909	-0.00894569		1.28	-0.0229041	-1.34923	0.0184666	-1.72863	-0.0229041
	2.01436	-0.00901161	-2.23891	0.00852674	-1.21535	-0.00901161		1.06165	-0.0204077	-1.33979	0.0192702	-1.60795	-0.0204077
	2.06273	-0.00892165	-2.21202	0.00843732	-1.24115	-0.00892165		1.0918	-0.0288582	-1.33688	0.0173136	-1.68336	-0.0288582
	2.0503	-0.00887227	-2.20428	0.00828167	-1.22856	-0.00887227		1.03374	-0.0239789	-1.3573	0.0188851	-1.70516	-0.0239789
	2.00713	-0.00881215	-2.24611	0.00846803	-1.24618	-0.00881215		1.06664	-0.0245737	-1.0406	0.0196565	-1.66884	-0.0245737
	2.05883	-0.00898961	-2.21039	0.00878174	-1.25002	-0.00898961		0.949353	-0.023556	-1.29389	0.0190928	-1.78405	-0.023556
	2.02009	-0.00901729	-2.23423	0.00846199	-1.2283	-0.00901729		1.128	-0.0246127	-1.42242	0.0204445	-1.62272	-0.0246127
	2.07983	-0.00879338	-2.22097	0.00851135	-1.22448	-0.00879338		1.17615	-0.0244617	-1.34374	0.0194708	-1.70772	-0.0244617
	2.01268	-0.00902555	-2.23186	0.00851623	-1.21346	-0.00902555		1.00024	-0.0260594	-1.19395	0.0194824	-1.66914	-0.0260594
	2.04185	-0.00897608	-2.22418	0.00836162	-1.22485	-0.00897608		1.16131	-0.0261693	-1.18173	0.0176786	-1.65603	-0.0261693
	2.02041	-0.00889734	-2.24493	0.0083969	-1.25432	-0.00889734		1.00468	-0.0240906	-1.3122	0.0199594	-1.62922	-0.0240906
	1.99387	-0.00899509	-2.2225	0.0085107	-1.23266	-0.00899509		1.24126	-0.027417	-1.43888	0.0198807	-1.61923	-0.027417
	1.99328	-0.00887949	-2.22914	0.00855928	-1.20851	-0.00887949		1.16234	-0.0268622	-1.3459	0.0203915	-1.75764	-0.0268622
	2.06487	-0.00885591	-2.21431	0.00845604	-1.21527	-0.00885591		1.29484	-0.0258628	-1.21187	0.0217055	-1.62839	-0.0258628
	2.04987	-0.00886612	-2.21432	0.00855415	-1.25666	-0.00886612		1.23308	-0.022846	-1.23623	0.0189733	-1.62864	-0.022846
	2.02893	-0.00886229	-2.25159	0.00845904	-1.23138	-0.00886229		0.98201	-0.0247899	-1.36793	0.0177528	-1.7126	-0.0247899
	2.01552	-0.00907459	-2.2254	0.00840475	-1.22776	-0.00907459		1.22018	-0.0239686	-1.47677	0.019688	-1.73198	-0.0239686
	2.02614	-0.00888934	-2.19721	0.00856887	-1.2363	-0.00888934		0.962902	-0.025889	-1.31066	0.0193572	-1.82657	-0.025889
	2.01511	-0.00889976	-2.22335	0.00840861	-1.25688	-0.00889976		1.16991	-0.0250204	-1.22868	0.0193244	-1.55215	-0.0250204
	1.993	-0.00890858	-2.23053	0.00845066	-1.22432	-0.00890858		1.19797	-0.0212006	-1.17474	0.0202092	-1.67458	-0.0212006
	2.01962	-0.00901442	-2.21993	0.00843231	-1.23316	-0.00901442		1.20206	-0.0232485	-1.3264	0.0177399	-1.65955	-0.0232485
	2.01891	-0.00882245	-2.265	0.0085248	-1.23978	-0.00882245		0.955835	-0.0277556	-1.22182	0.0193918	-1.7536	-0.0277556
	2.0002	-0.00882687	-2.23893	0.00844497	-1.23092	-0.00882687		1.02744	-0.0230129	-1.29355	0.0191094	-1.78057	-0.0230129
	2.04303	-0.00891084	-2.24104	0.00830868	-1.23992	-0.00891084		1.11868	-0.0256382	-1.22859	0.0203132	-1.64356	-0.0256382
	2.06516	-0.00901699	-2.21447	0.00848892	-1.2382	-0.00901699		1.01372	-0.0277558	-1.28049	0.0190462	-1.65563	-0.0277558
	2.01113	-0.00884684	-2.23309	0.00844017	-1.21265	-0.00884684		1.17739	-0.0233026	-1.47142	0.0183567	-1.69873	-0.0233026
	2.02274	-0.00881962	-2.17107	0.00859524	-1.24066	-0.00881962		1.086	-0.0264542	-1.2752	0.018937	-1.64088	-0.0264542
	1.99917	-0.00889812	-2.23805	0.00849752	-1.24066	-0.00889812		0.993602	-0.0259617	-1.01698	0.0193848	-1.68204	-0.0259617
	2.0412	-0.00895146	-2.18344	0.00851219	-1.2257	-0.00895146		0.875834	-0.0224766	-1.23082	0.0222048	-1.64361	-0.0224766
	2.03283	-0.00894292	-2.22581	0.00860257	-1.22636	-0.00894292		1.11229	-0.0247723	-1.19205	0.0193693	-1.7723	-0.0247723
	2.01013	-0.00885936	-2.22769	0.00860355	-1.21408	-0.00885936		1.17805	-0.0267285	-1.51922	0.020291	-1.6337	-0.0267285
	2.031	-0.00872352	-2.26132	0.00849908	-1.22578	-0.00872352		1.02588	-0.0240876	-1.09198	0.0212364	-1.74606	-0.0240876
	2.02146	-0.00886187	-2.21234	0.00830472	-1.2446	-0.00886187		1.4135	-0.0243878	-1.32577	0.0199355	-1.77259	-0.0243878
	2.0246	-0.00900696	-2.20587	0.00841649	-1.2403	-0.00900696		0.969171	-0.0260883	-1.36249	0.0223544	-1.73055	-0.0260883
	2.03117	-0.00892658	-2.23096	0.008578	-1.23405	-0.00892658		0.879681	-0.0262789	-1.28852	0.0191054	-1.78344	-0.0262789
	2.017	-0.00885629	-2.20527	0.0086327	-1.22941	-0.00885629		1.08576	-0.0258711	-1.20713	0.0210853	-1.73909	-0.0258711
	1.99205	-0.00894979	-2.22907	0.00850894	-1.26018	-0.00894979		1.03211	-0.0258075	-1.38055	0.0178316	-1.68112	-0.0258075
	1.98664	-0.00889376	-2.23896	0.00830832	-1.22336	-0.00889376		0.951596	-0.0247076	-1.29232	0.0192497	-1.74015	-0.0247076
	2.00199	-0.00898589	-2.23141	0.00835107	-1.24437	-0.00898589		1.11805	-0.0232397	-1.25729	0.0197075	-1.75048	-0.0232397
	2.01505	-0.00887666	-2.20971	0.00850459	-1.22502	-0.00887666		1.09263	-0.0223797	-1.12544	0.0185962	-1.65029	-0.0223797
	1.97499	-0.00890618	-2.24777	0.00851446	-1.24142	-0.00890618		0.963009	-0.0243126	-1.27819	0.0212042	-1.67803	-0.0243126
	2.01688	-0.00894675	-2.25108	0.0083642	-1.2371	-0.00894675		1.17114	-0.0263205	-1.30203	0.0189788	-1.60797	-0.0263205
	2.06007	-0.00877462	-2.19598	0.00856069	-1.2284	-0.00877462		1.13626	-0.0238885	-1.32569	0.0193306	-1.70385	-0.0238885
	1.97745	-0.00897577	-2.21058	0.00838728	-1.228	-0.00897577		1.03229	-0.0214122	-1.43981	0.0221504	-1.67538	-0.0214122
	2.0215	-0.0088304	-2.224	0.00849942	-1.22749	-0.0088304		1.09956	-0.0255795	-1.07052	0.0217786	-1.81703	-0.0255795
	2.0399	-0.00892881	-2.23487	0.00862985	-1.23882	-0.00892881		1.26281	-0.0246402	-1.18926	0.0196012	-1.73996	-0.0246402
	2.06279	-0.00900737	-2.26338	0.00857615	-1.22712	-0.00900737		1.07556	-0.0220197	-1.07876	0.0195806	-1.77762	-0.0220197
	2.03956	-0.00885129	-2.25465	0.00840905	-1.23374	-0.00885129		0.986644	-0.0238461	-1.25345	0.0202306	-1.72873	-0.0238461
	2.02239	-0.00888454	-2.23099	0.00846228	-1.24297	-0.00888454		1.20264	-0.0242841	-1.31534	0.0181208	-1.6864	-0.0242841
	2.04027	-0.00876554	-2.22426	0.0085248	-1.23737	-0.00876554		0.963674	-0.0251461	-1.2921	0.019927	-1.69761	-0.0251461
	2.01401	-0.00877676	-2.21444	0.00842757	-1.24221	-0.00877676		1.16843	-0.0251643	-1.2413	0.0193715	-1.70239	-0.0251643
	2.0194	-0.00878489	-2.18745	0.00844601	-1.22747	-0.00878489		0.995353	-0.0246195	-1.4099	0.0196219	-1.71596	-0.0246195
	2.00685	-0.00885115	-2.2165	0.00849848	-1.2213	-0.00885115		1.19098	-0.0256521	-1.20401	0.0198858	-1.75852	-0.0256521
	1.98466	-0.0089054	-2.20523	0.00849873	-1.26787	-0.0089054		1.07132	-0.0245922	-1.26406	0.0192794	-1.63639	-0.0245922
	2.03783	-0.00899931	-2.23588	0.00835451	-1.22539	-0.00899931		1.19468	-0.0224365	-1.35253	0.0182716	-1.70821	-0.0224365
	2.03338	-0.00881669	-2.24037	0.00841366	-1.23834	-0.00881669		0.940338	-0.0204549	-1.36393	0.0210097	-1.72531	-0.0204549
	2.08129	-0.00899965	-2.19901	0.00845481	-1.21859	-0.00899965		1.17312	-0.0238909	-1.2183	0.0192372	-1.71082	-0.0238909
	2.03486	-0.00876176	-2.22838	0.00849257	-1.2388	-0.00876176		1.17681	-0.0251877	-1.10091	0.018741	-1.74973	-0.0251877
	2.01972	-0.00889389	-2.20735	0.00839871	-1.22366	-0.00889389		0.935381	-0.0214861	-1.21193	0.0206222	-1.69395	-0.0214861
	2.04397	-0.00887676	-2.23435	0.00848809	-1.22331	-0.00887676		1.19057	-0.0292624	-1.44529	0.021167	-1.76171	-0.0292624
	2.0099	-0.00881426	-2.24498	0.00849023	-1.23798	-0.00881426		0.986933	-0.0218888	-1.19079	0.0212077	-1.63888	-0.0218888
	2.02249	-0.0088461	-2.22008	0.00842778	-1.24315	-0.0088461		1.02627	-0.0234577	-1.48077	0.0194985	-1.71063	-0.0234577
	1.99461	-0.00898337	-2.19318	0.00851439	-1.24396	-0.00898337		1.30053	-0.0242734	-1.54651	0.0202848	-1.71664	-0.0242734
	2.01854	-0.00877155	-2.2576	0.00844113	-1.23563	-0.00877155		1.00436	-0.0254003	-1.33949	0.0197638	-1.61745	-0.0254003
	1.98527	-0.00874924	-2.23304	0.00851049	-1.2227	-0.00874924		1.0605	-0.0267233	-1.18684	0.0203108	-1.77139	-0.0267233
	2.05377	-0.00895159	-2.22811	0.00834397	-1.23925	-0.00895159		1.16576	-0.021631	-1.24321	0.0201556	-1.76968	-0.021631
	2.04605	-0.00886442	-2.22944	0.0084194	-1.23136	-0.00886442		0.921686	-0.0277478	-1.46727	0.0190675	-1.64253	-0.0277478
	2.01131	-0.00887463	-2.23285	0.00838602	-1.23211	-0.00887463		1.20925	-0.0270292	-1.19459	0.019375	-1.66819	-0.0270292
	1.98636	-0.00888347	-2.20681	0.00852099	-1.21432	-0.00888347		1.26012	-0.0228311	-1.14541	0.017947	-1.83368	-0.0228311
	2.02539	-0.00892477	-2.21859	0.00863218	-1.24032	-0.00892477		0.757647	-0.0222492	-1.20144	0.0202723	-1.80034	-0.0222492
	2.02624	-0.00888064	-2.22558	0.00833033	-1.24234	-0.00888064		1.02491	-0.0221253	-1.38435	0.0179371	-1.69844	-0.0221253
	2.02487	-0.00874278	-2.25769	0.00846508	-1.23111	-0.00874278		1.30316	-0.0229168	-1.31284	0.0184417	-1.61652	-0.0229168
	2.04181	-0.00892693	-2.235	0.00861777	-1.2201	-0.00892693		1.13889	-0.0222047	-1.13618	0.0198818	-1.82063	-0.0222047
	2.01601	-0.00889354	-2.23746	0.00848261	-1.21196	-0.00889354		0.996729	-0.0267676	-1.06953	0.0198253	-1.67275	-0.0267676
	2.01543	-0.00889823	-2.2553	0.0084339	-1.26698	-0.00889823		1.16265	-0.0242117	-1.44142	0.0180173	-1.68565	-0.0242117
	1.99243	-0.00893415	-2.22926	0.00862053	-1.23111	-0.00893415		1.02097	-0.0251217	-1.10957	0.0200422	-1.6842	-0.0251217
	2.03693	-0.00889049	-2.19837	0.00847658	-1.25803	-0.00889049		1.18033	-0.0251902	-1.36316	0.0192259	-1.6319	-0.0251902
	2.0251	-0.0090533	-2.22025	0.00847245	-1.19852	-0.0090533		1.16027	-0.0264473	-1.20067	0.0201443	-1.66539	-0.0264473
	2.03347	-0.0088892	-2.20923	0.00836438	-1.22021	-0.0088892		1.18155	-0.0246031	-1.22981	0.0199066	-1.73352	-0.0246031
	2.04496	-0.00890996	-2.21569	0.00840302	-1.22274	-0.00890996		1.08577	-0.0254835	-1.18051	0.0196659	-1.84919	-0.0254835
	2.03413	-0.00886857	-2.19098	0.00841066	-1.24902	-0.00886857		0.940283	-0.0227357	-1.25627	0.0192403	-1.70192	-0.0227357
	2.0198	-0.0087646	-2.24477	0.00847807	-1.23973	-0.0087646		1.04561	-0.0208325	-1.31939	0.020786	-1.65394	-0.0208325
	2.04255	-0.00885949	-2.21585	0.00839389	-1.23589	-0.00885949		1.05373	-0.0246658	-1.25038	0.0204184	-1.86399	-0.0246658
	2.01515	-0.0088953	-2.23107	0.00831292	-1.23278	-0.0088953		0.944583	-0.0261526	-1.30103	0.0180787	-1.6896	-0.0261526
	2.02341	-0.00903132	-2.21364	0.00840078	-1.23073	-0.00903132		1.21375	-0.023542	-1.17002	0.0213561	-1.80498	-0.023542
	2.02347	-0.00883208	-2.23161	0.00841223	-1.22989	-0.00883208		1.09142	-0.0255757	-1.14398	0.0181204	-1.81504	-0.0255757
	1.97961	-0.0087943	-2.22358	0.00845248	-1.24483	-0.0087943		1.13291	-0.0259518	-1.53134	0.0205375	-1.70002	-0.0259518
	2.0453	-0.00878807	-2.21211	0.00850662	-1.21114	-0.00878807		1.21338	-0.0242136	-1.21311	0.0192884	-1.71782	-0.0242136
	2.03468	-0.00893246	-2.23295	0.00813827	-1.24162	-0.00893246		1.17297	-0.0249204	-1.2926	0.0200842	-1.65774	-0.0249204
	2.01093	-0.00896288	-2.21702	0.00832352	-1.23313	-0.00896288		1.2329	-0.0238025	-1.245	0.0201398	-1.68998	-0.0238025
	2.05065	-0.00887052	-2.25514	0.00826018	-1.23012	-0.00887052		1.07167	-0.025743	-1.31923	0.0210032	-1.70121	-0.025743
	2.03655	-0.0089396	-2.20794	0.00841038	-1.22983	-0.0089396		0.93733	-0.0244848	-1.36838	0.0203332	-1.71003	-0.0244848
	2.05218	-0.00874082	-2.23369	0.00842954	-1.22464	-0.00874082		1.1949	-0.0241057	-1.46223	0.0195638	-1.65015	-0.0241057
	2.06237	-0.00877504	-2.20985	0.00841715	-1.24354	-0.00877504		1.37918	-0.0260673	-1.30785	0.0217623	-1.59247	-0.0260673
	2.02095	-0.00889443	-2.21896	0.00849281	-1.22312	-0.00889443		1.22503	-0.0221982	-1.33613	0.0198384	-1.67755	-0.0221982
	2.00612	-0.00885213	-2.2227	0.00843695	-1.2379	-0.00885213		1.13806	-0.0275193	-1.41513	0.0216788	-1.66545	-0.0275193
	2.02685	-0.00900541	-2.2117	0.00829943	-1.23396	-0.00900541		1.13618	-0.025913	-1.30584	0.0189484	-1.78112	-0.025913
	2.02149	-0.00878241	-2.24396	0.00855158	-1.2234	-0.00878241		1.26689	-0.0245897	-1.23207	0.0198098	-1.62249	-0.0245897
	2.01672	-0.00911148	-2.21454	0.00841667	-1.26054	-0.00911148		1.0446	-0.0240234	-1.15388	0.0194055	-1.60624	-0.0240234
	2.005	-0.00879692	-2.25399	0.00836319	-1.25036	-0.00879692		1.11074	-0.0232374	-1.26809	0.0204403	-1.69128	-0.0232374
	2.06286	-0.0087889	-2.19742	0.0084843	-1.23333	-0.0087889		0.941644	-0.0252759	-1.26236	0.0181004	-1.75303	-0.0252759
	2.02001	-0.00891968	-2.22734	0.00847056	-1.23812	-0.00891968		1.01469	-0.0245367	-1.37344	0.0194273	-1.72071	-0.0245367
	1.99305	-0.00888412	-2.22962	0.00854854	-1.20916	-0.00888412		1.0571	-0.024905	-1.22811	0.0216896	-1.67188	-0.024905
	2.02993	-0.00882464	-2.21722	0.00859684	-1.2381	-0.00882464		1.31316	-0.0245161	-1.40457	0.0200771	-1.7093	-0.0245161
	2.00458	-0.00894237	-2.20931	0.00838218	-1.24338	-0.00894237		1.23633	-0.0267604	-1.14226	0.0209383	-1.67378	-0.0267604
	2.04512	-0.00894317	-2.23707	0.00835783	-1.24279	-0.00894317		1.07531	-0.0249053	-1.3337	0.0173351	-1.64816	-0.0249053
	1.99596	-0.00888982	-2.21642	0.00842969	-1.22056	-0.00888982		1.11246	-0.0239504	-1.34678	0.0178003	-1.69801	-0.0239504
	2.03583	-0.00896432	-2.22875	0.00843944	-1.2315	-0.00896432		1.05739	-0.0230868	-1.07043	0.0193777	-1.78541	-0.0230868
	2.02085	-0.00899156	-2.17401	0.00846701	-1.23378	-0.00899156		1.28207	-0.0268805	-1.58684	0.0202309	-1.75076	-0.0268805
	1.99542	-0.00872905	-2.26532	0.00846172	-1.24348	-0.00872905		1.01049	-0.0230734	-1.17079	0.020828	-1.67457	-0.0230734
	2.03302	-0.0088346	-2.21222	0.00835813	-1.22251	-0.0088346		1.10104	-0.0255303	-1.29511	0.0207205	-1.75535	-0.0255303
	2.05113	-0.00891045	-2.26507	0.0084257	-1.2369	-0.00891045		0.974354	-0.021553	-1.22262	0.0182131	-1.64769	-0.021553
	2.03751	-0.00881476	-2.19528	0.0083978	-1.22403	-0.00881476		1.20481	-0.0245635	-1.29714	0.0201021	-1.66196	-0.0245635
	2.0346	-0.00877337	-2.19827	0.00854054	-1.22868	-0.00877337		1.00961	-0.022371	-1.24312	0.0185313	-1.71849	-0.022371
	1.99938	-0.0087222	-2.21903	0.00853513	-1.23506	-0.0087222		1.04294	-0.026272	-1.146	0.0197124	-1.65215	-0.026272
	2.0291	-0.00905316	-2.21553	0.0084364	-1.24131	-0.00905316		1.12604	-0.0229576	-1.25222	0.0211629	-1.72849	-0.0229576
	2.0139	-0.00886009	-2.21873	0.00846109	-1.2326	-0.00886009		1.1524	-0.0264052	-1.35614	0.0193985	-1.77479	-0.0264052
	2.02825	-0.00885854	-2.22511	0.00856809	-1.23882	-0.00885854		1.1824	-0.0262473	-1.21996	0.0191248	-1.76448	-0.0262473
	2.01444	-0.00889759	-2.19183	0.00842695	-1.24731	-0.00889759		0.816357	-0.02482	-1.25993	0.0221611	-1.75921	-0.02482
	2.06809	-0.00872359	-2.23407	0.0083992	-1.22617	-0.00872359		0.968089	-0.0260635	-1.19893	0.0194362	-1.70777	-0.0260635
	1.99531	-0.00892347	-2.22725	0.00855901	-1.23623	-0.00892347		1.11	-0.0199596	-1.22237	0.0177604	-1.64735	-0.0199596
	2.03459	-0.00880554	-2.23281	0.00842234	-1.21441	-0.00880554		1.09576	-0.024521	-1.20895	0.0194655	-1.71701	-0.024521
	2.03191	-0.00889157	-2.19069	0.00864459	-1.24912	-0.00889157		1.33027	-0.0245319	-1.33193	0.0194487	-1.75863	-0.0245319
	2.01421	-0.00890795	-2.20736	0.00842535	-1.25138	-0.00890795		1.00588	-0.0222911	-1.21844	0.0197759	-1.77766	-0.0222911
	1.99575	-0.00884234	-2.21618	0.00835947	-1.24613	-0.00884234		0.945008	-0.024524	-1.37047	0.0201828	-1.77184	-0.024524
	2.01559	-0.00873855	-2.22674	0.0084806	-1.2609	-0.00873855		1.11003	-0.0256383	-1.23547	0.0176422	-1.63808	-0.0256383
	2.00761	-0.00894345	-2.24038	0.00838034	-1.23189	-0.00894345		1.08677	-0.02314	-1.33941	0.0178076	-1.72867	-0.02314
	2.0229	-0.00886807	-2.21242	0.0085002	-1.25454	-0.00886807		1.16239	-0.0215566	-1.16728	0.0188181	-1.65081	-0.0215566
	1.98728	-0.00890386	-2.19848	0.00843396	-1.22709	-0.00890386		1.11405	-0.0215594	-1.31277	0.0195048	-1.68953	-0.0215594
	2.06907	-0.00896687	-2.22325	0.00849661	-1.24182	-0.00896687		1.29144	-0.026862	-1.17081	0.0191698	-1.6019	-0.026862
	2.0181	-0.00885783	-2.24493	0.00850959	-1.24284	-0.00885783		1.23648	-0.0250582	-1.38115	0.0218309	-1.79896	-0.0250582
	2.01706	-0.00881272	-2.24598	0.00832837	-1.23074	-0.00881272		0.842638	-0.0264411	-1.18818	0.0181562	-1.65505	-0.0264411
	2.02335	-0.00902958	-2.19534	0.00846658	-1.23962	-0.00902958		1.07326	-0.0237132	-1.30224	0.0192211	-1.76254	-0.0237132
	2.02415	-0.00873277	-2.22347	0.00858035	-1.26463	-0.00873277		1.13933	-0.0233118	-1.13856	0.0195708	-1.64643	-0.0233118
	2.02883	-0.00883449	-2.22704	0.00843582	-1.2251	-0.00883449		0.898793	-0.0230831	-1.12292	0.0195936	-1.71584	-0.0230831
	2.02423	-0.00871598	-2.22689	0.00846615	-1.23346	-0.00871598		1.09774	-0.0220828	-1.38609	0.0198514	-1.69848	-0.0220828
	2.04878	-0.00879804	-2.20813	0.00845824	-1.22861	-0.00879804		1.24477	-0.0244153	-1.38285	0.0212147	-1.7104	-0.0244153
	2.04113	-0.00883721	-2.22293	0.00856897	-1.23363	-0.00883721		1.01433	-0.0242225	-1.05998	0.0183135	-1.81777	-0.0242225
	2.02676	-0.00889349	-2.23032	0.00865396	-1.20982	-0.00889349		1.36812	-0.0268179	-1.0565	0.0183229	-1.72644	-0.0268179
	2.02629	-0.00881277	-2.21795	0.00853445	-1.22614	-0.00881277		1.25539	-0.0249904	-1.21243	0.0200319	-1.78667	-0.0249904
	2.02668	-0.00891412	-2.20219	0.0084384	-1.224	-0.00891412		0.931766	-0.0236132	-1.23659	0.0192717	-1.76891	-0.0236132
	2.01568	-0.00889581	-2.23124	0.00846348	-1.21371	-0.00889581		1.19486	-0.0236886	-1.18891	0.0185904	-1.72999	-0.0236886
	2.05139	-0.0088929	-2.22774	0.00841629	-1.21424	-0.0088929		1.10452	-0.0213302	-1.24045	0.017762	-1.73767	-0.0213302
	2.06289	-0.00891587	-2.24333	0.00856895	-1.22947	-0.00891587		1.32816	-0.024898	-1.22264	0.0194401	-1.69918	-0.024898
	2.02805	-0.00881038	-2.21639	0.00835147	-1.25054	-0.00881038		1.03081	-0.025546	-1.24176	0.0179857	-1.63542	-0.025546
	2.02071	-0.00878062	-2.20674	0.00845017	-1.20299	-0.00878062		1.08496	-0.0240905	-1.39841	0.0208144	-1.69758	-0.0240905
	2.03353	-0.00902708	-2.2117	0.00832708	-1.2385	-0.00902708		0.919777	-0.0260484	-1.27424	0.0186792	-1.66061	-0.0260484
	2.02126	-0.00896903	-2.2595	0.00844858	-1.23559	-0.00896903		1.15717	-0.0238984	-1.16656	0.0195283	-1.62732	-0.0238984
	2.0224	-0.0089695	-2.2415	0.00865133	-1.23777	-0.0089695		1.26553	-0.0223263	-1.04491	0.0185804	-1.72197	-0.0223263
	2.06283	-0.00881329	-2.23098	0.00859984	-1.22595	-0.00881329		1.14365	-0.0272524	-1.37976	0.020347	-1.72212	-0.0272524
	2.04655	-0.00889967	-2.23684	0.00851799	-1.23215	-0.00889967		1.30426	-0.0257723	-1.36425	0.0212549	-1.78028	-0.0257723
	2.0479	-0.00877193	-2.26368	0.00850873	-1.26031	-0.00877193		1.13929	-0.0253041	-1.21897	0.0208958	-1.7012	-0.0253041
	2.0566	-0.00886827	-2.21444	0.00853162	-1.23538	-0.00886827		1.05019	-0.0249875	-1.22583	0.019885	-1.68454	-0.0249875
	2.00797	-0.00893652	-2.23079	0.00848825	-1.23349	-0.00893652		0.873288	-0.0235253	-1.22759	0.0208035	-1.68079	-0.0235253
	2.03782	-0.00888492	-2.20821	0.00868661	-1.23686	-0.00888492		0.900646	-0.0235251	-1.30675	0.0219132	-1.59626	-0.0235251
	2.02032	-0.00888122	-2.22112	0.00849023	-1.23758	-0.00888122		0.910942	-0.0244918	-0.939041	0.0233535	-1.66788	-0.0244918
	2.04018	-0.00893124	-2.224	0.00834318	-1.20385	-0.00893124		1.15477	-0.0239294	-1.20851	0.0193981	-1.76974	-0.0239294
	2.02551	-0.00889983	-2.21252	0.00840086	-1.23144	-0.00889983		0.979388	-0.0247812	-1.30827	0.0168315	-1.71469	-0.0247812
	2.04105	-0.00885931	-2.22542	0.0085572	-1.22884	-0.00885931		0.814987	-0.0259894	-1.28658	0.0204132	-1.70918	-0.0259894
	2.01608	-0.00881619	-2.23279	0.00850624	-1.24463	-0.00881619		1.30307	-0.02487	-1.39265	0.0185534	-1.63476	-0.02487
	1.97729	-0.00901485	-2.23671	0.00850765	-1.23112	-0.00901485		0.866495	-0.0265146	-1.3182	0.0171776	-1.64661	-0.0265146
	2.00905	-0.00879222	-2.21816	0.00854419	-1.25121	-0.00879222		1.00952	-0.0249725	-1.17959	0.0201777	-1.68658	-0.0249725
	2.00832	-0.00900577	-2.20217	0.00853118	-1.23176	-0.00900577		1.19233	-0.0255139	-1.37706	0.0200511	-1.73284	-0.0255139
	2.00623	-0.00880472	-2.2164	0.00843513	-1.24594	-0.00880472		1.10824	-0.0235387	-1.37146	0.0174859	-1.6059	-0.0235387
	2.03652	-0.00893004	-2.25458	0.0084799	-1.24564	-0.00893004		1.017	-0.024877	-1.21628	0.0215242	-1.62101	-0.024877
	2.04143	-0.00882346	-2.22006	0.00845781	-1.24084	-0.00882346		1.02679	-0.0238904	-1.36953	0.0199451	-1.5642	-0.0238904
	2.03806	-0.00886143	-2.2134	0.00838438	-1.24576	-0.00886143		1.22833	-0.0273502	-1.29643	0.0181184	-1.68585	-0.0273502
	2.04296	-0.00887356	-2.24677	0.00843489	-1.2362	-0.00887356		1.12889	-0.0244171	-1.29624	0.0183988	-1.67883	-0.0244171
	2.03825	-0.00892105	-2.21285	0.00854957	-1.22215	-0.00892105		1.31243	-0.0229467	-1.29396	0.0205818	-1.6597	-0.0229467
	2.01249	-0.00861495	-2.20753	0.00860053	-1.2511	-0.00861495		1.30161	-0.0239585	-1.36008	0.0201213	-1.72395	-0.0239585
	2.00795	-0.00879823	-2.19067	0.00840912	-1.24124	-0.00879823		1.20699	-0.0247611	-1.14618	0.018553	-1.68996	-0.0247611
	1.99396	-0.00899524	-2.20762	0.00852575	-1.23795	-0.00899524		0.965975	-0.026309	-1.19833	0.0196289	-1.70586	-0.026309
	1.99637	-0.00878937	-2.22706	0.00830647	-1.24269	-0.00878937		1.07732	-0.0248096	-1.09813	0.0193868	-1.69104	-0.0248096
	2.00937	-0.00885873	-2.23784	0.00859998	-1.21279	-0.00885873		0.908383	-0.0229785	-1.42308	0.0189828	-1.69907	-0.0229785
	2.01118	-0.00891941	-2.20235	0.00855059	-1.23454	-0.00891941		1.25382	-0.0244816	-1.36493	0.0198776	-1.71545	-0.0244816
	2.01399	-0.00874637	-2.24024	0.00852766	-1.25421	-0.00874637		1.14232	-0.0268945	-1.49366	0.0199217	-1.73914	-0.0268945
	2.03461	-0.00895304	-2.20369	0.00836807	-1.2388	-0.00895304		1.24063	-0.0241899	-1.31909	0.0208575	-1.70099	-0.0241899
	2.01271	-0.00886244	-2.19605	0.00850913	-1.2465	-0.00886244		0.906676	-0.0229228	-1.21613	0.0190492	-1.68511	-0.0229228
	1.99644	-0.0089669	-2.21037	0.00844401	-1.22923	-0.0089669		1.28166	-0.0262396	-1.10901	0.0207125	-1.67544	-0.0262396
	2.04895	-0.00889822	-2.2562	0.00829558	-1.23006	-0.00889822		1.298	-0.0253021	-1.3438	0.0206288	-1.62061	-0.0253021
	2.02891	-0.00901329	-2.22866	0.00833639	-1.21313	-0.00901329		1.19628	-0.0252466	-1.29747	0.0186271	-1.71887	-0.0252466
	1.9927	-0.00877963	-2.22033	0.00840397	-1.21416	-0.00877963		1.04436	-0.0261388	-1.24007	0.0200959	-1.75078	-0.0261388
	2.04232	-0.00888818	-2.2303	0.00843087	-1.21742	-0.00888818		1.11699	-0.022497	-1.30049	0.0188793	-1.71703	-0.022497
	2.02777	-0.00881397	-2.26711	0.00861103	-1.24168	-0.00881397		1.14189	-0.0266301	-1.33216	0.0202532	-1.76478	-0.0266301
	2.02215	-0.00887433	-2.23578	0.00848751	-1.21766	-0.00887433		1.02425	-0.0240643	-1.29691	0.018513	-1.63334	-0.0240643
	2.03965	-0.00886162	-2.24086	0.00850121	-1.24123	-0.00886162		1.24205	-0.0245859	-1.24207	0.0186206	-1.68941	-0.0245859
	2.01786	-0.00909822	-2.18784	0.00837649	-1.24833	-0.00909822		1.08387	-0.0248468	-1.37524	0.0198818	-1.61005	-0.0248468
	2.04209	-0.00895809	-2.2293	0.00823109	-1.21804	-0.00895809		1.01492	-0.0235835	-1.42072	0.0179303	-1.64192	-0.0235835
	2.02743	-0.00887314	-2.24312	0.00854555	-1.25818	-0.00887314		1.00665	-0.0244012	-1.2575	0.0191814	-1.64571	-0.0244012
	2.02683	-0.0089043	-2.23962	0.00850146	-1.19716	-0.0089043		1.06372	-0.0247201	-1.26854	0.020761	-1.55877	-0.0247201
	2.05117	-0.00884913	-2.23447	0.00840907	-1.23851	-0.00884913		0.967403	-0.0227117	-1.39079	0.0186687	-1.6528	-0.0227117
	2.03744	-0.00882153	-2.22208	0.00851282	-1.24165	-0.00882153		1.13728	-0.0255408	-1.2597	0.0201173	-1.56144	-0.0255408
	2.03203	-0.0089748	-2.25077	0.00843526	-1.23837	-0.0089748		1.23468	-0.0245921	-1.09176	0.0203035	-1.7286	-0.0245921
	2.05302	-0.0087705	-2.22462	0.00858953	-1.23139	-0.0087705		1.04633	-0.0256284	-1.25039	0.0206484	-1.62247	-0.0256284
	2.03501	-0.00886243	-2.24141	0.00845875	-1.21024	-0.00886243		1.21936	-0.0255559	-1.23641	0.0204623	-1.74534	-0.0255559
	2.02655	-0.00880921	-2.18909	0.00851622	-1.25069	-0.00880921		1.14513	-0.0220151	-1.24298	0.0187521	-1.68725	-0.0220151
	2.01243	-0.00884072	-2.20992	0.00856562	-1.21555	-0.00884072		1.18555	-0.0210197	-1.32996	0.0172553	-1.62552	-0.0210197
	2.01795	-0.00891396	-2.24871	0.00849581	-1.23516	-0.00891396		1.01962	-0.0256466	-1.33158	0.0183086	-1.78949	-0.0256466
	2.01072	-0.00887462	-2.19596	0.008401	-1.24684	-0.00887462		0.965738	-0.0240621	-1.27313	0.0224281	-1.72001	-0.0240621
	2.05356	-0.00905918	-2.22021	0.00864979	-1.25529	-0.00905918		1.17065	-0.0258306	-1.21689	0.0194287	-1.58915	-0.0258306
	2.04938	-0.00882281	-2.22919	0.00849745	-1.21626	-0.00882281		0.950612	-0.02344	-1.2337	0.0198185	-1.79388	-0.02344
	2.0038	-0.00894224	-2.25725	0.0085746	-1.22035	-0.00894224		1.11017	-0.026921	-1.23502	0.0185281	-1.56764	-0.026921
	2.03164	-0.00894747	-2.21819	0.0085676	-1.21867	-0.00894747		1.01916	-0.0274928	-1.34311	0.0192906	-1.70536	-0.0274928
	2.03507	-0.00889665	-2.22582	0.00832216	-1.22444	-0.00889665		1.06729	-0.0266119	-1.32037	0.0200577	-1.6399	-0.0266119
	2.03598	-0.00903293	-2.22075	0.00836528	-1.22616	-0.00903293		1.08861	-0.0250025	-1.25461	0.0194065	-1.72167	-0.0250025
	2.03836	-0.00892109	-2.23539	0.00850792	-1.25404	-0.00892109		0.984615	-0.0225862	-1.34244	0.0188039	-1.75892	-0.0225862
	2.02856	-0.00896178	-2.21044	0.00842731	-1.23332	-0.00896178		1.18572	-0.0241223	-1.11072	0.0209525	-1.6245	-0.0241223
	2.00616	-0.00882549	-2.26518	0.00856647	-1.23055	-0.00882549		0.877612	-0.0270393	-1.40328	0.0205193	-1.64089	-0.0270393
	2.00119	-0.00877397	-2.19987	0.00848153	-1.22516	-0.00877397		1.15147	-0.0241356	-1.27168	0.0201733	-1.79556	-0.0241356
	2.03027	-0.00890152	-2.23258	0.00857485	-1.23892	-0.00890152		1.01968	-0.0248961	-1.22093	0.020371	-1.56948	-0.0248961
	2.03263	-0.00891208	-2.25199	0.00844439	-1.23088	-0.00891208		0.809711	-0.0246964	-1.17284	0.0198974	-1.76034	-0.0246964
	2.0151	-0.00891622	-2.26126	0.00857784	-1.24899	-0.00891622		1.20939	-0.0240929	-1.18662	0.0195726	-1.71273	-0.0240929
	2.03446	-0.00877426	-2.2343	0.00850796	-1.22457	-0.00877426		1.19486	-0.0219641	-1.23109	0.0185884	-1.58924	-0.0219641
	2.01934	-0.00889208	-2.22509	0.00844814	-1.2348	-0.00889208		1.13958	-0.0242576	-1.27637	0.0193442	-1.66399	-0.0242576
	2.02087	-0.0089745	-2.22106	0.00853933	-1.23473	-0.0089745		1.26322	-0.0229835	-1.26111	0.0180061	-1.61525	-0.0229835
	2.00618	-0.00890213	-2.2175	0.0084481	-1.21694	-0.00890213		1.24708	-0.0246831	-1.23456	0.0190461	-1.74355	-0.0246831
	2.04526	-0.00893742	-2.22224	0.00845949	-1.22243	-0.00893742		0.816659	-0.0254499	-1.43176	0.0194187	-1.58537	-0.0254499
	2.03542	-0.0089106	-2.23091	0.00846117	-1.23759	-0.0089106		1.09577	-0.0256022	-1.2071	0.0183363	-1.72998	-0.0256022
	1.99517	-0.00890273	-2.2408	0.00859057	-1.23751	-0.00890273		0.946594	-0.0260525	-1.25563	0.0189652	-1.75358	-0.0260525
	2.04507	-0.00896013	-2.21755	0.00851369	-1.24626	-0.00896013		1.20515	-0.0269742	-1.31495	0.020595	-1.65043	-0.0269742
	2.00208	-0.00898618	-2.20935	0.00837297	-1.2377	-0.00898618		0.978971	-0.0258427	-1.26054	0.0200956	-1.65289	-0.0258427
	2.01635	-0.00902371	-2.22625	0.00849049	-1.22176	-0.00902371		1.02756	-0.0242862	-1.16755	0.0178621	-1.74558	-0.0242862
	2.02935	-0.00865396	-2.24948	0.00864039	-1.21855	-0.00865396		0.987806	-0.0244389	-1.15839	0.0180458	-1.66029	-0.0244389
	2.03872	-0.00894691	-2.17319	0.00842599	-1.22158	-0.00894691		1.22024	-0.0244813	-1.19979	0.0177889	-1.63603	-0.0244813
	2.02549	-0.0087395	-2.22564	0.00832553	-1.22938	-0.0087395		0.952646	-0.0247586	-1.13853	0.0200785	-1.83682	-0.0247586
	2.04104	-0.0088121	-2.19841	0.0085807	-1.23784	-0.0088121		1.11415	-0.0236031	-1.2806	0.019431	-1.81584	-0.0236031
	2.02838	-0.00900684	-2.26528	0.00840754	-1.22979	-0.00900684		1.01496	-0.0256711	-1.1186	0.0197453	-1.70481	-0.0256711
	2.05374	-0.00888382	-2.24685	0.00843916	-1.22696	-0.00888382		0.931304	-0.0251332	-1.29017	0.0190746	-1.7964	-0.0251332
	2.04342	-0.00892279	-2.23035	0.00846945	-1.22095	-0.00892279		1.2094	-0.0247708	-1.22668	0.016862	-1.54875	-0.0247708
	2.02041	-0.00892301	-2.21891	0.00854044	-1.23355	-0.00892301		1.24081	-0.025451	-1.34099	0.0191545	-1.71055	-0.025451
	2.02196	-0.00880515	-2.25169	0.00854435	-1.2418	-0.00880515		1.04527	-0.0252128	-1.43433	0.0199883	-1.7731	-0.0252128
	2.00998	-0.00896037	-2.23895	0.00854228	-1.24647	-0.00896037		1.03775	-0.0215263	-1.22946	0.0210404	-1.76307	-0.0215263
	2.01116	-0.0088965	-2.25329	0.00843435	-1.22504	-0.0088965		0.945992	-0.0219172	-1.30344	0.0189613	-1.66265	-0.0219172
	2.01891	-0.00897358	-2.21493	0.00846438	-1.22748	-0.00897358		1.1321	-0.0253719	-1.18208	0.020476	-1.69707	-0.0253719
	2.01472	-0.008946	-2.26769	0.00826524	-1.2645	-0.008946		0.952141	-0.0240732	-1.08721	0.0204034	-1.78245	-0.0240732
	2.04319	-0.00884631	-2.19014	0.00851314	-1.23179	-0.00884631		0.952017	-0.0229601	-1.28362	0.0216626	-1.68652	-0.0229601
	2.03702	-0.00892522	-2.24697	0.00837383	-1.21758	-0.00892522		1.10232	-0.0235429	-0.977963	0.0208914	-1.76148	-0.0235429
	2.06389	-0.00896217	-2.20627	0.00835672	-1.22902	-0.00896217		1.15368	-0.0242195	-1.24989	0.019287	-1.69341	-0.0242195
	2.01921	-0.00885415	-2.22003	0.00845514	-1.22693	-0.00885415		1.25869	-0.0250161	-1.13225	0.0187305	-1.62193	-0.0250161
	2.02707	-0.0089629	-2.2231	0.00844111	-1.25299	-0.0089629		1.11101	-0.024096	-1.30908	0.0213081	-1.61085	-0.024096
	2.0405	-0.00884465	-2.21265	0.00844488	-1.21991	-0.00884465		1.10931	-0.026133	-1.47736	0.018183	-1.70047	-0.026133
	2.02954	-0.00882588	-2.25874	0.00853384	-1.24495	-0.00882588		0.976465	-0.0280684	-1.28855	0.0195386	-1.9053	-0.0280684
	2.02339	-0.008825	-2.18122	0.00851404	-1.23265	-0.008825		1.12879	-0.023591	-1.19042	0.019449	-1.77161	-0.023591
	2.03878	-0.0088335	-2.20823	0.00841598	-1.24531	-0.0088335		1.04414	-0.024901	-1.25082	0.0217375	-1.71371	-0.024901
	2.02554	-0.00881297	-2.21168	0.008487	-1.22802	-0.00881297		1.22182	-0.0267495	-1.3288	0.0173924	-1.67282	-0.0267495
	1.99748	-0.00894344	-2.17341	0.00846401	-1.24031	-0.00894344		1.01507	-0.0240826	-1.23263	0.0216045	-1.6508	-0.0240826
	2.01878	-0.00881737	-2.20341	0.00866117	-1.23054	-0.00881737		1.16885	-0.0252266	-1.32826	0.0220623	-1.68187	-0.0252266
	1.98822	-0.00891768	-2.22134	0.00840052	-1.26271	-0.00891768		1.14724	-0.0268198	-1.32061	0.0190432	-1.72277	-0.0268198
	2.03692	-0.00879472	-2.2336	0.00850573	-1.24712	-0.00879472		1.05254	-0.0261206	-1.05848	0.0186461	-1.76644	-0.0261206
	2.03796	-0.00883	-2.24435	0.00831153	-1.24022	-0.00883		0.958162	-0.023277	-1.41316	0.0194695	-1.69707	-0.023277
	2.07967	-0.00895361	-2.198	0.00834658	-1.21133	-0.00895361		1.13878	-0.0231615	-1.25547	0.0176575	-1.60677	-0.0231615
	2.01209	-0.00882005	-2.20635	0.0083769	-1.23289	-0.00882005		0.977762	-0.0235651	-1.39422	0.019284	-1.63152	-0.0235651
	2.04212	-0.00892355	-2.26746	0.00855576	-1.25133	-0.00892355		1.13323	-0.0281135	-1.08406	0.0182882	-1.6504	-0.0281135
	1.99196	-0.0087002	-2.1978	0.00853201	-1.23779	-0.0087002		0.882551	-0.0218931	-1.45775	0.0207238	-1.82432	-0.0218931
	2.01438	-0.00889348	-2.2341	0.00843492	-1.24633	-0.00889348		1.00455	-0.0275825	-1.27209	0.0209889	-1.71244	-0.0275825
	2.03147	-0.00883606	-2.21149	0.00857947	-1.24293	-0.00883606		1.04927	-0.0251514	-1.31656	0.0189562	-1.61269	-0.0251514
	2.03482	-0.00891591	-2.19875	0.00846444	-1.24433	-0.00891591		0.957463	-0.0263612	-1.26569	0.0183913	-1.69047	-0.0263612
	2.04942	-0.00884496	-2.23877	0.00840857	-1.23461	-0.00884496		0.948051	-0.0219026	-1.1152	0.0196911	-1.71227	-0.0219026
	2.03446	-0.00885339	-2.23264	0.00846286	-1.23048	-0.00885339		0.985932	-0.0260265	-1.34869	0.0185564	-1.68499	-0.0260265
	2.02	-0.00897728	-2.2252	0.00847689	-1.19732	-0.00897728		0.994854	-0.0248677	-1.16575	0.0194156	-1.65633	-0.0248677
	2.02834	-0.00882362	-2.23106	0.00852166	-1.23305	-0.00882362		1.066	-0.0265445	-1.31994	0.0179767	-1.78232	-0.0265445
	2.00448	-0.0089847	-2.26164	0.00845168	-1.21109	-0.0089847		0.930293	-0.0233513	-1.31914	0.0180631	-1.59894	-0.0233513
	2.02171	-0.00891889	-2.19138	0.00852366	-1.21458	-0.00891889		1.14043	-0.0265171	-1.15816	0.019724	-1.75915	-0.0265171
	1.99983	-0.00897785	-2.22346	0.00835343	-1.27628	-0.00897785		1.07886	-0.0213843	-1.19743	0.0184271	-1.7213	-0.0213843
	2.01552	-0.00890635	-2.25059	0.00814318	-1.24702	-0.00890635		1.03535	-0.0263702	-1.24643	0.0204752	-1.79224	-0.0263702
	2.02899	-0.00889679	-2.28394	0.0085418	-1.24422	-0.00889679		1.07788	-0.0240285	-1.07171	0.0205177	-1.77934	-0.0240285
	1.99936	-0.00893379	-2.24796	0.00858352	-1.24729	-0.00893379		1.28531	-0.0263053	-1.50543	0.0180772	-1.79586	-0.0263053
	2.03478	-0.00883792	-2.21674	0.0085223	-1.21594	-0.00883792		0.874471	-0.0238868	-1.36432	0.0187661	-1.82193	-0.0238868
	2.01667	-0.00896084	-2.20897	0.0084846	-1.25006	-0.00896084		1.21642	-0.0238379	-1.09487	0.0214001	-1.6778	-0.0238379
	2.01341	-0.00896788	-2.2142	0.00849212	-1.22065	-0.00896788		1.08553	-0.0246621	-1.27169	0.0206818	-1.65805	-0.0246621
	2.01178	-0.00892732	-2.20694	0.0084231	-1.21413	-0.00892732		1.07263	-0.0232835	-1.14936	0.019468	-1.80428	-0.0232835
	2.03983	-0.00891731	-2.15903	0.00849438	-1.2259	-0.00891731		1.1396	-0.0236187	-1.34133	0.017191	-1.6501	-0.0236187
	2.01657	-0.0088168	-2.19881	0.00870851	-1.22478	-0.0088168		1.14109	-0.0249285	-1.49596	0.0195179	-1.77027	-0.0249285
	2.00332	-0.0089301	-2.18738	0.0083564	-1.22225	-0.0089301		1.20428	-0.0263041	-1.34407	0.018469	-1.79679	-0.0263041
	2.05298	-0.00897628	-2.23436	0.00839854	-1.24685	-0.00897628		1.06367	-0.0245553	-1.09891	0.0207199	-1.72169	-0.0245553
	2.01892	-0.00888706	-2.19043	0.00847906	-1.25609	-0.00888706		1.10636	-0.0265937	-1.21002	0.0199605	-1.70773	-0.0265937
	2.04126	-0.00892712	-2.19921	0.00841393	-1.22447	-0.00892712		1.0802	-0.0228186	-1.30275	0.0190181	-1.72352	-0.0228186
	2.00242	-0.008907	-2.18707	0.00839196	-1.21709	-0.008907		1.13035	-0.0245192	-1.36385	0.0194234	-1.57801	-0.0245192
	2.054	-0.0087992	-2.19473	0.00867158	-1.23453	-0.0087992		1.09135	-0.0228092	-1.23439	0.0201113	-1.66424	-0.0228092
	2.01448	-0.00891935	-2.2172	0.00855622	-1.22375	-0.00891935		1.21546	-0.0267587	-1.10622	0.0179504	-1.68727	-0.0267587
	2.02758	-0.00895452	-2.21003	0.0084858	-1.23824	-0.00895452		1.04517	-0.0226543	-1.41151	0.0195617	-1.67877	-0.0226543
	2.00969	-0.00873658	-2.22743	0.00858973	-1.20594	-0.00873658		1.08468	-0.0250433	-1.31626	0.0193814	-1.77768	-0.0250433
	2.03259	-0.00887725	-2.24675	0.00841617	-1.22177	-0.00887725		1.13077	-0.0265937	-1.29664	0.0213133	-1.67669	-0.0265937
	2.05174	-0.0088862	-2.1932	0.00857853	-1.2379	-0.0088862		0.854038	-0.025937	-1.265	0.0195063	-1.65489	-0.025937
	2.02983	-0.00883283	-2.21782	0.00849524	-1.24997	-0.00883283		1.06123	-0.022322	-1.18322	0.0195434	-1.72774	-0.022322
	2.01303	-0.00892257	-2.21689	0.00844499	-1.23416	-0.00892257		1.25417	-0.0240813	-1.2603	0.0191918	-1.74097	-0.0240813
	2.02496	-0.00888746	-2.21317	0.00842423	-1.23563	-0.00888746		1.18783	-0.0253177	-1.17241	0.0186706	-1.61817	-0.0253177
	2.00239	-0.0087902	-2.23793	0.00833408	-1.22516	-0.0087902		1.07408	-0.0249079	-1.257	0.0197089	-1.69086	-0.0249079
	2.00931	-0.00873964	-2.28191	0.00859398	-1.25017	-0.00873964		1.11931	-0.0244121	-1.12072	0.019353	-1.74616	-0.0244121
	2.02341	-0.00895503	-2.15462	0.00843361	-1.21661	-0.00895503		1.05023	-0.0220915	-1.34889	0.0193094	-1.73532	-0.0220915
	2.0068	-0.00894424	-2.25722	0.00844942	-1.25403	-0.00894424		1.00399	-0.0240755	-1.32902	0.0200367	-1.67362	-0.0240755
	1.98353	-0.00877598	-2.20135	0.00848251	-1.22351	-0.00877598		0.932476	-0.0250774	-1.20671	0.0204192	-1.66537	-0.0250774
	2.05276	-0.00888495	-2.20668	0.00837857	-1.23322	-0.00888495		1.18138	-0.0246672	-1.24799	0.019924	-1.74854	-0.0246672
	2.02443	-0.00894068	-2.26447	0.00845149	-1.21376	-0.00894068		1.13965	-0.0253212	-1.23393	0.017732	-1.77058	-0.0253212
	2.01863	-0.00880317	-2.20342	0.0085813	-1.24689	-0.00880317		1.05516	-0.0252194	-1.34374	0.0201389	-1.64967	-0.0252194
	2.0106	-0.00872544	-2.24548	0.00855791	-1.21194	-0.00872544		1.17158	-0.0219641	-1.25015	0.0194992	-1.66703	-0.0219641
	2.0044	-0.00896441	-2.23837	0.00847456	-1.21222	-0.00896441		1.02661	-0.0229611	-1.37114	0.018411	-1.67902	-0.0229611
	2.06077	-0.0088364	-2.21917	0.00846987	-1.25651	-0.0088364		0.956958	-0.0232238	-1.44822	0.0200446	-1.66666	-0.0232238
	2.04266	-0.00898402	-2.20264	0.00871066	-1.21084	-0.00898402		1.14757	-0.0264285	-1.0225	0.017496	-1.69002	-0.0264285
	2.02209	-0.00891318	-2.27419	0.00825207	-1.24508	-0.00891318		1.14464	-0.0225618	-1.26983	0.0213515	-1.74437	-0.0225618
	2.05352	-0.00876285	-2.23651	0.00838475	-1.23552	-0.00876285		0.916202	-0.0236114	-1.45622	0.0234957	-1.73594	-0.0236114
	1.99485	-0.00887281	-2.25473	0.00846549	-1.23552	-0.00887281		1.0637	-0.0234169	-1.12205	0.0185201	-1.70654	-0.0234169
	2.02987	-0.00891759	-2.24021	0.00842091	-1.24193	-0.00891759		0.99355	-0.0229655	-1.24165	0.0198142	-1.77617	-0.0229655
	2.03269	-0.00883481	-2.22558	0.00835958	-1.22654	-0.00883481		1.01495	-0.0218794	-1.3005	0.0200223	-1.71506	-0.0218794
	1.98889	-0.00886674	-2.22183	0.00842466	-1.21276	-0.00886674		1.07123	-0.0261761	-1.30374	0.018597	-1.59297	-0.0261761
	2.00425	-0.0089774	-2.23515	0.00831745	-1.22149	-0.0089774		1.07626	-0.0238712	-1.19014	0.0200364	-1.68632	-0.0238712
	2.00968	-0.00894414	-2.27204	0.00854842	-1.2122	-0.00894414		1.10898	-0.0227009	-1.48809	0.0190184	-1.57665	-0.0227009
	2.02842	-0.00890563	-2.21035	0.0084618	-1.22664	-0.00890563		1.1278	-0.0239226	-1.11239	0.0182171	-1.71445	-0.0239226
	2.03877	-0.00895852	-2.22498	0.00848267	-1.22976	-0.00895852		1.00762	-0.021742	-1.17194	0.0203089	-1.79219	-0.021742
	2.00833	-0.00877847	-2.21551	0.00846288	-1.24585	-0.00877847		1.11427	-0.0260699	-1.34265	0.0182743	-1.68401	-0.0260699
	2.01322	-0.00879565	-2.22288	0.00836054	-1.2231	-0.00879565		1.17675	-0.0258125	-1.43437	0.0203303	-1.72533	-0.0258125
	2.06412	-0.00901522	-2.20022	0.00844067	-1.24144	-0.00901522		1.19629	-0.0250112	-1.41046	0.019051	-1.64337	-0.0250112
	2.02476	-0.00897627	-2.22105	0.00846134	-1.23712	-0.00897627		1.06102	-0.024532	-1.33405	0.0191866	-1.67907	-0.024532
	1.99987	-0.00879986	-2.22958	0.00843773	-1.26285	-0.00879986		1.09745	-0.0247295	-1.34482	0.0194862	-1.68069	-0.0247295
	1.99111	-0.00880717	-2.18261	0.00848101	-1.20355	-0.00880717		1.2901	-0.0254846	-1.20464	0.0200256	-1.72991	-0.0254846
	2.01763	-0.00905078	-2.17699	0.0084175	-1.23202	-0.00905078		0.945502	-0.0270151	-1.27223	0.0188432	-1.77206	-0.0270151
	2.0627	-0.00878341	-2.19913	0.00848762	-1.24427	-0.00878341		1.24362	-0.0247114	-1.16828	0.0195745	-1.72022	-0.0247114
	2.0543	-0.00876071	-2.23518	0.00850154	-1.25584	-0.00876071		1.08286	-0.0240591	-1.2566	0.0210403	-1.63876	-0.0240591
	2.03016	-0.00890003	-2.265	0.00848603	-1.24049	-0.00890003		1.00119	-0.0264434	-1.30098	0.0191929	-1.75608	-0.0264434
	2.00815	-0.00908741	-2.21775	0.00852272	-1.23403	-0.00908741		1.07377	-0.0255169	-1.1342	0.0211924	-1.69115	-0.0255169
	2.04165	-0.00901177	-2.22265	0.00852213	-1.22616	-0.00901177		1.22436	-0.0240726	-1.39427	0.0199817	-1.6189	-0.0240726
	2.01138	-0.00881374	-2.19292	0.00848973	-1.21366	-0.00881374		1.16288	-0.0260762	-1.22233	0.0210403	-1.81457	-0.0260762
	2.05903	-0.00880342	-2.1808	0.00829065	-1.22986	-0.00880342		1.24777	-0.0236703	-1.11887	0.0187412	-1.69744	-0.0236703
	2.02661	-0.0087238	-2.22493	0.00853497	-1.22663	-0.0087238		1.01088	-0.0204777	-1.39698	0.0182708	-1.77909	-0.0204777
	2.01387	-0.00886667	-2.23352	0.0085199	-1.22848	-0.00886667		1.17528	-0.022512	-1.40335	0.0187279	-1.64486	-0.022512
	2.02983	-0.00886625	-2.23833	0.00840594	-1.25398	-0.00886625		1.22435	-0.0240475	-1.14676	0.0163392	-1.66984	-0.0240475
	1.99562	-0.00881221	-2.19995	0.00846257	-1.23359	-0.00881221		1.05751	-0.0226528	-1.37344	0.0197927	-1.71635	-0.0226528
	1.99223	-0.00888442	-2.21171	0.00851041	-1.2256	-0.00888442		1.23267	-0.0226373	-1.27627	0.0197481	-1.6478	-0.0226373
	2.01744	-0.00886886	-2.20637	0.0082771	-1.23019	-0.00886886		0.954848	-0.0233909	-1.20185	0.0208514	-1.65532	-0.0233909
	2.02847	-0.00884022	-2.20939	0.00843614	-1.22959	-0.00884022		1.01984	-0.0255277	-1.1292	0.0205795	-1.65126	-0.0255277
	2.04114	-0.00890697	-2.21917	0.00855388	-1.23195	-0.00890697		1.03014	-0.0249718	-1.14733	0.0197269	-1.68319	-0.0249718
	2.01535	-0.00888444	-2.2018	0.00839199	-1.24048	-0.00888444		1.1756	-0.0229749	-1.36692	0.0190853	-1.85418	-0.0229749
	2.02089	-0.00881248	-2.24101	0.00833614	-1.22992	-0.00881248		1.37185	-0.0258639	-1.22021	0.0190846	-1.64973	-0.0258639
	2.04127	-0.0089909	-2.21155	0.00841663	-1.20451	-0.0089909		1.02441	-0.0234374	-1.28922	0.0189486	-1.71181	-0.0234374
	2.04374	-0.00888416	-2.22362	0.00852284	-1.24355	-0.00888416		1.06814	-0.0254346	-1.09871	0.0187907	-1.67323	-0.0254346
	2.05342	-0.00896756	-2.215	0.00852393	-1.23971	-0.00896756		1.14985	-0.0273624	-1.43175	0.0199169	-1.74009	-0.0273624
	2.01186	-0.00869796	-2.26515	0.00837241	-1.22449	-0.00869796		1.09379	-0.0236575	-1.24038	0.0204189	-1.77613	-0.0236575
	2.01128	-0.00883905	-2.27071	0.00846633	-1.24062	-0.00883905		1.15965	-0.0215593	-1.23464	0.0207951	-1.642	-0.0215593
	2.02282	-0.00887712	-2.21489	0.00832847	-1.22023	-0.00887712		1.21612	-0.0254644	-1.28526	0.0206389	-1.70178	-0.0254644
	2.02254	-0.0089264	-2.20295	0.00845062	-1.24288	-0.0089264		1.11927	-0.0258949	-1.31792	0.0191885	-1.80005	-0.0258949
	2.00359	-0.00903526	-2.22159	0.00859202	-1.21822	-0.00903526		0.825792	-0.0256567	-1.49239	0.019055	-1.5976	-0.0256567
	2.00896	-0.00884972	-2.18638	0.00850708	-1.21058	-0.00884972		1.19053	-0.0261249	-1.4755	0.0194822	-1.82379	-0.0261249
	2.02877	-0.00892494	-2.26719	0.00845364	-1.24117	-0.00892494		1.10118	-0.0256035	-1.19433	0.020722	-1.65369	-0.0256035
	2.01785	-0.00890701	-2.24888	0.00855464	-1.21364	-0.00890701		1.06626	-0.0272938	-1.1371	0.0181951	-1.69449	-0.0272938
	1.9928	-0.00896732	-2.16186	0.00854134	-1.23994	-0.00896732		1.0629	-0.0236255	-1.4031	0.0193096	-1.60301	-0.0236255
	2.01576	-0.00885242	-2.25232	0.00841364	-1.23848	-0.00885242		1.09379	-0.0231597	-1.36282	0.0196799	-1.83634	-0.0231597
	2.04317	-0.00886031	-2.25209	0.0085019	-1.23887	-0.00886031		1.01857	-0.0227413	-1.28698	0.0205213	-1.76886	-0.0227413
	2.06047	-0.00888125	-2.24176	0.00834551	-1.23051	-0.00888125		1.10574	-0.0235067	-1.29213	0.0188791	-1.62756	-0.0235067
	2.01043	-0.00879665	-2.21957	0.00859691	-1.22305	-0.00879665		1.04532	-0.0278234	-1.29935	0.0194816	-1.75199	-0.0278234
	2.02847	-0.00886595	-2.22746	0.00839411	-1.22987	-0.00886595		1.10985	-0.0237872	-1.23417	0.0200503	-1.77325	-0.0237872
	2.02072	-0.00894023	-2.21684	0.0084078	-1.22671	-0.00894023		1.20954	-0.0261521	-1.19181	0.0187583	-1.61817	-0.0261521
	2.05187	-0.0088127	-2.22481	0.00837166	-1.22466	-0.0088127		1.0076	-0.0232705	-1.43081	0.0216407	-1.7099	-0.0232705
	2.0448	-0.00883462	-2.25549	0.00826207	-1.2141	-0.00883462		1.33052	-0.0271151	-1.25487	0.019856	-1.72432	-0.0271151
	2.00004	-0.00890252	-2.20253	0.00838694	-1.21671	-0.00890252		1.08753	-0.0245233	-1.12932	0.018935	-1.68111	-0.0245233
	1.99074	-0.00888927	-2.21735	0.00837598	-1.24879	-0.00888927		1.04517	-0.0271013	-1.36142	0.0197736	-1.7419	-0.0271013
	2.01488	-0.00879033	-2.21727	0.00850093	-1.22879	-0.00879033		1.02444	-0.0252864	-1.22046	0.020012	-1.68247	-0.0252864
	2.02498	-0.00908202	-2.2657	0.0084227	-1.23603	-0.00908202		1.10903	-0.0221324	-1.31126	0.020048	-1.68419	-0.0221324
	2.05446	-0.00894901	-2.21528	0.00845024	-1.20467	-0.00894901		0.999141	-0.0235273	-1.26118	0.0190357	-1.76025	-0.0235273
	2.00193	-0.00879761	-2.21526	0.00845883	-1.23879	-0.00879761		0.974515	-0.0307757	-1.32589	0.021043	-1.67849	-0.0307757
	2.02619	-0.00891168	-2.19919	0.0084571	-1.21645	-0.00891168		1.0688	-0.0235379	-1.22743	0.0220175	-1.71554	-0.0235379
	1.9641	-0.00909626	-2.22497	0.00854791	-1.23039	-0.00909626		1.16757	-0.0232367	-1.22471	0.0190487	-1.78566	-0.0232367
	2.01578	-0.0088014	-2.24066	0.00843076	-1.23677	-0.0088014		1.18437	-0.0228339	-1.25294	0.0188656	-1.78758	-0.0228339
	2.0216	-0.00876311	-2.2278	0.00836134	-1.21923	-0.00876311		1.17305	-0.0255599	-1.17562	0.018782	-1.69926	-0.0255599
	2.02849	-0.00877219	-2.22974	0.00858205	-1.23279	-0.00877219		1.28042	-0.0252756	-1.35026	0.0206564	-1.6913	-0.0252756
	2.0164	-0.00905718	-2.2351	0.00856222	-1.23433	-0.00905718		1.08143	-0.024678	-1.25867	0.0178547	-1.75677	-0.024678
	2.03508	-0.00882839	-2.23403	0.00837816	-1.22693	-0.00882839		1.20639	-0.0247293	-1.22324	0.0192252	-1.66842	-0.0247293
	2.01183	-0.00889099	-2.21227	0.00854611	-1.22924	-0.00889099		1.15322	-0.024469	-1.18031	0.020008	-1.71884	-0.024469
	2.02551	-0.00893725	-2.23004	0.00863702	-1.23151	-0.00893725		1.1878	-0.0225638	-1.02847	0.0203085	-1.74987	-0.0225638
	2.00183	-0.00897633	-2.20706	0.00865124	-1.21711	-0.00897633		1.05879	-0.0244218	-1.29394	0.0204361	-1.72751	-0.0244218
	2.01514	-0.00897362	-2.20176	0.00825781	-1.24223	-0.00897362		1.09593	-0.0237823	-1.13876	0.0197434	-1.69395	-0.0237823
	1.99265	-0.00883552	-2.22105	0.008486	-1.2334	-0.00883552		1.22891	-0.0252762	-1.35558	0.0200946	-1.71799	-0.0252762
	1.98522	-0.00888376	-2.22467	0.00843037	-1.21402	-0.00888376		1.09991	-0.0220829	-1.16103	0.020269	-1.56892	-0.0220829
	2.00108	-0.0089331	-2.19607	0.00835885	-1.22958	-0.0089331		1.12252	-0.0223201	-1.36502	0.0209746	-1.53748	-0.0223201
	2.01762	-0.00886171	-2.1546	0.008419	-1.23492	-0.00886171		1.15168	-0.0261112	-1.19296	0.0205829	-1.76176	-0.0261112
	1.99422	-0.00895317	-2.24675	0.00861738	-1.24305	-0.00895317		1.21125	-0.0241737	-1.57835	0.0183678	-1.64419	-0.0241737
	2.0142	-0.00890103	-2.20776	0.00852487	-1.24274	-0.00890103		1.12819	-0.0228428	-1.11543	0.0198704	-1.81215	-0.0228428
	2.05252	-0.00896503	-2.19062	0.00844181	-1.22611	-0.00896503		0.881858	-0.0234764	-1.20147	0.0167988	-1.68098	-0.0234764
	2.02093	-0.00895402	-2.19791	0.00832759	-1.22688	-0.00895402		1.20119	-0.0257522	-1.19345	0.0186093	-1.64051	-0.0257522
	2.04935	-0.00878447	-2.21686	0.00864136	-1.2382	-0.00878447		1.05609	-0.0233378	-1.13958	0.0202234	-1.68583	-0.0233378
	2.0309	-0.00898564	-2.21166	0.00848218	-1.22477	-0.00898564		1.07963	-0.0272672	-1.23948	0.0194523	-1.74239	-0.0272672
	2.03836	-0.00894102	-2.23876	0.00854225	-1.23567	-0.00894102		1.07725	-0.0252929	-1.38262	0.0202775	-1.67492	-0.0252929
	2.01084	-0.00867294	-2.22287	0.00843681	-1.24706	-0.00867294		1.04564	-0.0266822	-1.36037	0.0184845	-1.7292	-0.0266822
	2.01804	-0.00890236	-2.21746	0.00852685	-1.25153	-0.00890236		1.10861	-0.023147	-1.15496	0.0229302	-1.75763	-0.023147
	2.00384	-0.00889684	-2.26758	0.00842341	-1.22846	-0.00889684		0.976087	-0.0222545	-1.32595	0.0189049	-1.77047	-0.0222545
	2.01349	-0.00886817	-2.24934	0.0085135	-1.24295	-0.00886817		1.04328	-0.0229688	-1.32501	0.0197034	-1.68958	-0.0229688
	2.02978	-0.00900308	-2.21411	0.00835772	-1.23833	-0.00900308		1.27596	-0.0241639	-1.34322	0.0201145	-1.58212	-0.0241639
	2.05446	-0.00891249	-2.2647	0.0083966	-1.22474	-0.00891249		0.948671	-0.0250803	-1.33982	0.0189907	-1.76042	-0.0250803
	2.02057	-0.00875651	-2.25311	0.0084587	-1.23372	-0.00875651		1.02039	-0.0228611	-1.27371	0.0186337	-1.59394	-0.0228611
	2.01694	-0.00902134	-2.20759	0.00839648	-1.21199	-0.00902134		0.987171	-0.0252025	-1.32892	0.0194028	-1.78087	-0.0252025
	2.01143	-0.00892574	-2.17676	0.00858439	-1.22494	-0.00892574		1.10695	-0.0235011	-1.17405	0.0200179	-1.67081	-0.0235011
	2.02413	-0.0088501	-2.25171	0.00852815	-1.23071	-0.0088501		0.997898	-0.0244167	-1.21332	0.0211926	-1.78833	-0.0244167
	2.02198	-0.00894367	-2.21202	0.00840582	-1.22428	-0.00894367		1.06366	-0.0215288	-1.24843	0.0173631	-1.6185	-0.0215288
	2.03576	-0.00894809	-2.23711	0.00851146	-1.21658	-0.00894809		1.04737	-0.0296969	-1.33739	0.0214585	-1.71678	-0.0296969
	2.0265	-0.00900806	-2.20873	0.00865208	-1.22978	-0.00900806		0.98009	-0.0241121	-1.22223	0.0200453	-1.623	-0.0241121
	2.00138	-0.00892413	-2.23746	0.00835783	-1.23506	-0.00892413		1.18648	-0.0258812	-1.27848	0.0212916	-1.67233	-0.0258812
	2.03574	-0.00893299	-2.19723	0.00846433	-1.22716	-0.00893299		1.01261	-0.0254923	-1.37417	0.0194242	-1.68935	-0.0254923
	2.05214	-0.00883019	-2.25812	0.00839963	-1.19715	-0.00883019		0.796785	-0.0217009	-1.16293	0.0203302	-1.69403	-0.0217009
	2.00086	-0.00897282	-2.22881	0.00852754	-1.2271	-0.00897282		0.949347	-0.0232546	-1.40812	0.0182739	-1.62964	-0.0232546
	2.02166	-0.00896352	-2.20949	0.00850348	-1.24489	-0.00896352		1.12662	-0.0244777	-1.21608	0.0175405	-1.69936	-0.0244777
	2.0313	-0.00896526	-2.21457	0.0085723	-1.23597	-0.00896526		1.29521	-0.0232954	-1.18895	0.0196489	-1.51964	-0.0232954
	2.02932	-0.00904757	-2.23373	0.00846546	-1.22088	-0.00904757		0.903374	-0.026656	-1.13466	0.0193466	-1.81627	-0.026656
	2.00852	-0.00892037	-2.23899	0.00835582	-1.23399	-0.00892037		1.25399	-0.0236337	-1.15956	0.0196388	-1.66522	-0.0236337
	2.04105	-0.00891815	-2.24439	0.00853306	-1.23218	-0.00891815		0.952064	-0.0252131	-1.11496	0.0193079	-1.66227	-0.0252131
	2.03281	-0.00893573	-2.22844	0.00846833	-1.21571	-0.00893573		1.21562	-0.0238585	-1.28967	0.0191116	-1.77452	-0.0238585
	2.01301	-0.00877476	-2.212	0.00846713	-1.22865	-0.00877476		1.30538	-0.0243521	-1.24834	0.0197652	-1.62404	-0.0243521
	1.98819	-0.00896561	-2.22519	0.00860808	-1.23233	-0.00896561		0.913109	-0.0211086	-1.36785	0.0184599	-1.75239	-0.0211086
	1.98492	-0.00889737	-2.17746	0.00844082	-1.22467	-0.00889737		0.928601	-0.0258163	-1.28516	0.0201116	-1.70461	-0.0258163
	2.01815	-0.0089286	-2.19216	0.00851125	-1.23057	-0.0089286		1.12652	-0.0255847	-1.18577	0.0224655	-1.67327	-0.0255847
	1.9896	-0.00888114	-2.18963	0.00846455	-1.23816	-0.00888114		1.19052	-0.0236813	-1.07631	0.0186151	-1.78515	-0.0236813
	2.03254	-0.00896699	-2.22251	0.00832101	-1.22476	-0.00896699		1.04868	-0.0235287	-1.32878	0.0195603	-1.64684	-0.0235287
	2.01308	-0.00900951	-2.21018	0.00851356	-1.21927	-0.00900951		1.44101	-0.0255509	-1.30145	0.0216851	-1.67494	-0.0255509
	2.01171	-0.00899543	-2.2097	0.00849314	-1.23327	-0.00899543		1.06522	-0.0207871	-1.33025	0.0188357	-1.75437	-0.0207871
	2.0715	-0.00885021	-2.22486	0.0085234	-1.20918	-0.00885021		0.960913	-0.0247701	-1.30304	0.0188182	-1.6801	-0.0247701
	2.03783	-0.00880115	-2.21046	0.00837063	-1.23521	-0.00880115		1.09074	-0.0260773	-1.47557	0.0166197	-1.67875	-0.0260773
	2.02812	-0.00888396	-2.18852	0.00858154	-1.25276	-0.00888396		1.21207	-0.0263187	-1.20716	0.0168213	-1.68413	-0.0263187
	2.02788	-0.0088152	-2.19876	0.00851868	-1.21213	-0.0088152		0.989504	-0.0269542	-1.18316	0.0195351	-1.70338	-0.0269542
	2.05474	-0.00878106	-2.20564	0.00832026	-1.25339	-0.00878106		0.975448	-0.0256674	-1.24862	0.0172761	-1.50537	-0.0256674
	2.00352	-0.00899986	-2.21311	0.00846258	-1.21407	-0.00899986		1.19223	-0.0250661	-1.22491	0.019205	-1.59669	-0.0250661
	2.04906	-0.00910266	-2.24001	0.00849629	-1.22173	-0.00910266		1.10752	-0.0217585	-1.42586	0.0193585	-1.68504	-0.0217585
	2.02517	-0.00884629	-2.20584	0.00839731	-1.24664	-0.00884629		0.949216	-0.0249004	-1.40642	0.0191365	-1.68146	-0.0249004
	2.0189	-0.00902359	-2.2133	0.0085696	-1.22387	-0.00902359		1.08681	-0.0234694	-1.3821	0.0209071	-1.71293	-0.0234694
	2.046	-0.00878928	-2.2131	0.00838602	-1.24252	-0.00878928		1.13337	-0.0242058	-1.28921	0.0205068	-1.68295	-0.0242058
	2.03706	-0.00890403	-2.22254	0.00858833	-1.23725	-0.00890403		0.85218	-0.0274951	-1.34213	0.0195119	-1.73177	-0.0274951
	2.00917	-0.00894548	-2.25195	0.00860376	-1.22024	-0.00894548		1.23767	-0.0270329	-1.41173	0.0185941	-1.60993	-0.0270329
	1.98784	-0.00887	-2.23464	0.00850035	-1.23363	-0.00887		1.1575	-0.025087	-1.27377	0.0199332	-1.80391	-0.025087
	1.99223	-0.00887961	-2.2075	0.00838672	-1.22917	-0.00887961		1.23345	-0.0230373	-1.15863	0.0190246	-1.7613	-0.0230373
	1.99392	-0.00870519	-2.20662	0.00845112	-1.24406	-0.00870519		1.09133	-0.0227407	-1.3551	0.0209732	-1.69655	-0.0227407
	2.02256	-0.00883062	-2.20323	0.00854909	-1.27515	-0.00883062		1.15137	-0.0225842	-1.4077	0.0183814	-1.76139	-0.0225842
	2.02219	-0.0089494	-2.23563	0.00840912	-1.25794	-0.0089494		1.08052	-0.0243174	-1.29597	0.0214744	-1.72021	-0.0243174
	1.97536	-0.00892215	-2.19915	0.00860448	-1.23978	-0.00892215		1.2337	-0.0245935	-1.15918	0.0188882	-1.71198	-0.0245935
	2.0233	-0.00891184	-2.21138	0.00837759	-1.21223	-0.00891184		1.21156	-0.0244573	-1.12079	0.0213947	-1.68679	-0.0244573
	2.02366	-0.00889602	-2.23721	0.00843455	-1.23056	-0.00889602		0.980244	-0.0243479	-1.24803	0.0197479	-1.72046	-0.0243479
	2.04904	-0.00900464	-2.23542	0.00847019	-1.22986	-0.00900464		1.0285	-0.0231138	-1.03537	0.0181444	-1.70849	-0.0231138
	2.00714	-0.00883296	-2.21667	0.00850274	-1.22668	-0.00883296		1.21564	-0.0242547	-1.19252	0.0194341	-1.67061	-0.0242547
	2.03269	-0.00887285	-2.2289	0.00844692	-1.23786	-0.00887285		1.26394	-0.0252257	-1.22268	0.0195275	-1.70745	-0.0252257
	2.00451	-0.00900083	-2.19739	0.00851262	-1.22787	-0.00900083		1.05028	-0.0247842	-1.40814	0.0212395	-1.75173	-0.0247842
	2.03872	-0.00885323	-2.21914	0.00844826	-1.20494	-0.00885323		1.06767	-0.0276917	-1.29268	0.0180875	-1.67292	-0.0276917
	2.02304	-0.00876693	-2.23438	0.00854657	-1.24968	-0.00876693		1.28791	-0.0254337	-1.30979	0.0212319	-1.70657	-0.0254337
	2.03077	-0.00900819	-2.23788	0.00844704	-1.22146	-0.00900819		0.965667	-0.0255205	-1.13232	0.018771	-1.77839	-0.0255205
	2.03003	-0.00877818	-2.23355	0.00861582	-1.21978	-0.00877818		1.0418	-0.0240618	-1.25427	0.0199922	-1.71878	-0.0240618
	2.03454	-0.00896605	-2.21619	0.00835264	-1.21028	-0.00896605		1.0978	-0.0257438	-1.17135	0.0185073	-1.64759	-0.0257438
	2.016	-0.0088234	-2.23337	0.008378	-1.21847	-0.0088234		0.91393	-0.0241153	-1.2723	0.0196231	-1.7782	-0.0241153
	2.01491	-0.00897025	-2.23985	0.00839969	-1.21231	-0.00897025		0.986555	-0.0244895	-1.55276	0.0221796	-1.74524	-0.0244895
	2.04339	-0.00879481	-2.21575	0.00832619	-1.22298	-0.00879481		1.01065	-0.025651	-1.12939	0.0189591	-1.73721	-0.025651
	2.05864	-0.00887851	-2.21367	0.00839266	-1.23611	-0.00887851		1.05716	-0.0236133	-1.17731	0.0189287	-1.71246	-0.0236133
	2.02095	-0.00881978	-2.20148	0.00834146	-1.22823	-0.00881978		1.11518	-0.0229033	-1.17941	0.0188238	-1.63763	-0.0229033
	2.07115	-0.00885789	-2.24268	0.00850971	-1.26414	-0.00885789		1.0198	-0.026913	-1.16259	0.0195377	-1.62797	-0.026913
	2.03089	-0.00886298	-2.19035	0.00851183	-1.22004	-0.00886298		0.932576	-0.023493	-1.30267	0.0209126	-1.74495	-0.023493
	2.03158	-0.00898806	-2.24093	0.00845642	-1.24095	-0.00898806		1.20424	-0.0275966	-1.40774	0.0204539	-1.76287	-0.0275966
	2.00024	-0.00892282	-2.22911	0.00846335	-1.23657	-0.00892282		1.02006	-0.0225397	-1.41795	0.0208809	-1.60466	-0.0225397
	1.99293	-0.00877902	-2.20916	0.00847683	-1.26697	-0.00877902		1.12533	-0.0242814	-1.19793	0.0197524	-1.69561	-0.0242814
	2.02268	-0.00911788	-2.22817	0.00852175	-1.20467	-0.00911788		1.07591	-0.0220039	-1.271	0.0180413	-1.70342	-0.0220039
	2.04301	-0.00883663	-2.20635	0.00869656	-1.26287	-0.00883663		0.963578	-0.0241059	-1.56014	0.0191818	-1.75945	-0.0241059
	1.97827	-0.0087673	-2.22212	0.00853572	-1.24271	-0.0087673		1.12454	-0.0257007	-1.32434	0.0180789	-1.78979	-0.0257007
	2.04789	-0.00891775	-2.21679	0.00846991	-1.23667	-0.00891775		0.897712	-0.0256044	-1.1994	0.0189392	-1.68738	-0.0256044
	2.04782	-0.008844	-2.22711	0.00847792	-1.24255	-0.008844		1.24183	-0.023298	-1.35619	0.0215656	-1.72576	-0.023298
	2.05179	-0.00890954	-2.21102	0.00867719	-1.23303	-0.00890954		0.848723	-0.0238414	-1.36814	0.0185149	-1.69758	-0.0238414
	2.0448	-0.00881573	-2.20444	0.00855543	-1.23691	-0.00881573		1.16733	-0.024861	-1.29375	0.0180488	-1.60486	-0.024861
	2.01444	-0.00898114	-2.22369	0.0084288	-1.217	-0.00898114		1.06061	-0.0253847	-1.38446	0.0206889	-1.68558	-0.0253847
	2.032	-0.00889271	-2.21328	0.00862906	-1.23868	-0.00889271		0.924985	-0.0250379	-1.20715	0.0198825	-1.67732	-0.0250379
	2.01626	-0.0087266	-2.22205	0.00845649	-1.20726	-0.0087266		1.14908	-0.0241436	-1.37904	0.0208079	-1.71252	-0.0241436
	2.08203	-0.00882045	-2.22988	0.00841953	-1.20518	-0.00882045		0.984051	-0.0228388	-1.20581	0.0220121	-1.70638	-0.0228388
	2.05304	-0.00898405	-2.22356	0.00859797	-1.21652	-0.00898405		1.26575	-0.0212731	-1.46233	0.0188433	-1.66484	-0.0212731
	1.99667	-0.00873879	-2.17932	0.00868666	-1.21362	-0.00873879		1.07409	-0.0211084	-1.31308	0.0177407	-1.63246	-0.0211084
	2.03232	-0.00873336	-2.21648	0.00860236	-1.23934	-0.00873336		1.06381	-0.0238168	-1.30099	0.0186421	-1.61151	-0.0238168
	2.00821	-0.00894607	-2.26831	0.00850711	-1.23784	-0.00894607		1.03238	-0.0234538	-1.15279	0.0207788	-1.7506	-0.0234538
	2.02186	-0.00890121	-2.23264	0.00860648	-1.20815	-0.00890121		1.03542	-0.0253371	-1.28887	0.0216185	-1.71082	-0.0253371
	2.01903	-0.00885228	-2.23428	0.00836429	-1.22379	-0.00885228		0.900863	-0.0235733	-1.12624	0.0208279	-1.77641	-0.0235733
	2.06768	-0.00895358	-2.20949	0.00866595	-1.24201	-0.00895358		1.26994	-0.0252733	-1.22057	0.0194114	-1.65592	-0.0252733
	2.01714	-0.00883837	-2.22675	0.00844533	-1.24337	-0.00883837		1.25721	-0.0246174	-1.22765	0.0198172	-1.61781	-0.0246174
	2.04452	-0.00879842	-2.24786	0.00851545	-1.22259	-0.00879842		1.23204	-0.023592	-1.3102	0.0179005	-1.7011	-0.023592
	2.05014	-0.00888209	-2.19073	0.00829074	-1.23069	-0.00888209		1.11582	-0.0219704	-1.31753	0.0196558	-1.66407	-0.0219704
	2.0403	-0.0088462	-2.23194	0.00854496	-1.23505	-0.0088462		1.12318	-0.0208395	-1.29832	0.0185089	-1.63086	-0.0208395
	2.02252	-0.00897556	-2.21526	0.00846332	-1.22336	-0.00897556		1.02542	-0.0237683	-1.16582	0.0186256	-1.64824	-0.0237683
	2.03334	-0.00897459	-2.23003	0.00849762	-1.23838	-0.00897459		1.04956	-0.0215384	-1.34669	0.0194031	-1.83836	-0.0215384
	2.03989	-0.00908319	-2.1876	0.00843076	-1.22636	-0.00908319		1.08736	-0.0225737	-1.1262	0.021074	-1.59684	-0.0225737
	1.99296	-0.00890663	-2.24382	0.00847156	-1.23354	-0.00890663		0.919869	-0.0277407	-0.986612	0.0198974	-1.7919	-0.0277407
	1.98632	-0.00883157	-2.27171	0.00838813	-1.24345	-0.00883157		1.03969	-0.0236454	-1.30705	0.0232222	-1.68845	-0.0236454
	2.03365	-0.00890145	-2.20709	0.00839914	-1.23601	-0.00890145		1.29995	-0.0253075	-1.28869	0.0182727	-1.74095	-0.0253075
	2.04577	-0.00893553	-2.20771	0.00842093	-1.24235	-0.00893553		1.19961	-0.0252794	-1.05996	0.0229187	-1.79744	-0.0252794
	2.04426	-0.00891521	-2.25611	0.00865156	-1.24124	-0.00891521		1.03831	-0.0246798	-1.27608	0.0192703	-1.73453	-0.0246798
	2.04759	-0.0088766	-2.19447	0.00843783	-1.20271	-0.0088766		0.978662	-0.0250075	-1.47182	0.0202726	-1.50246	-0.0250075
	2.00461	-0.00892753	-2.24293	0.00855	-1.22918	-0.00892753		1.02589	-0.0213436	-1.34596	0.0201091	-1.70455	-0.0213436
	2.01998	-0.00909098	-2.20188	0.00850107	-1.23261	-0.00909098		1.24633	-0.0241019	-1.38127	0.0198887	-1.87237	-0.0241019
	2.02092	-0.00905095	-2.1921	0.00841201	-1.20545	-0.00905095		1.0294	-0.0236696	-1.35732	0.0189198	-1.64757	-0.0236696
	2.01249	-0.0087712	-2.23232	0.00856458	-1.22655	-0.0087712		0.873215	-0.0203349	-1.23598	0.0185835	-1.64376	-0.0203349
	2.04328	-0.00912306	-2.22938	0.00836927	-1.23975	-0.00912306		0.997972	-0.0259044	-1.09739	0.0207098	-1.87065	-0.0259044
	2.03893	-0.00889502	-2.23534	0.00825227	-1.22115	-0.00889502		0.984652	-0.0233103	-1.30753	0.0197729	-1.71087	-0.0233103
	2.0348	-0.00863525	-2.24503	0.00847807	-1.23653	-0.00863525		1.15237	-0.0227791	-1.22489	0.0206035	-1.67743	-0.0227791
	2.0412	-0.00879269	-2.23673	0.00853473	-1.22171	-0.00879269		0.990432	-0.0231291	-1.21937	0.0198046	-1.55702	-0.0231291
	2.05245	-0.00893212	-2.21687	0.00839628	-1.24287	-0.00893212		0.906245	-0.0241128	-1.31502	0.0200103	-1.66625	-0.0241128
	2.0632	-0.00893459	-2.20594	0.00856737	-1.2148	-0.00893459		1.09941	-0.0249709	-1.18695	0.0209004	-1.72495	-0.0249709
	2.03857	-0.00892746	-2.24445	0.00833218	-1.24065	-0.00892746		1.26341	-0.0257595	-1.32796	0.0188175	-1.79603	-0.0257595
	2.02282	-0.00882026	-2.20577	0.00846898	-1.23747	-0.00882026		1.17528	-0.0270413	-1.34042	0.0176337	-1.66401	-0.0270413
	2.01157	-0.00903147	-2.23343	0.0086053	-1.23287	-0.00903147		0.983396	-0.0259311	-1.23672	0.0207171	-1.85587	-0.0259311
	1.99214	-0.00881412	-2.24108	0.00849009	-1.236	-0.00881412		1.04259	-0.0267124	-1.29877	0.0204155	-1.71228	-0.0267124
	2.014	-0.0088907	-2.22897	0.00843469	-1.22535	-0.0088907		1.10242	-0.024516	-1.26984	0.0176767	-1.77088	-0.024516
	2.03559	-0.00908332	-2.24054	0.00851115	-1.23256	-0.00908332		1.01568	-0.0225511	-1.21706	0.0193303	-1.69977	-0.0225511
	2.02917	-0.00904375	-2.22485	0.00843779	-1.23792	-0.00904375		1.13088	-0.023144	-1.21917	0.020021	-1.72901	-0.023144
	2.01044	-0.00882621	-2.2429	0.00845752	-1.19996	-0.00882621		0.939892	-0.0247732	-1.0718	0.0198025	-1.73756	-0.0247732
	2.00171	-0.00896641	-2.21126	0.00854711	-1.22326	-0.00896641		0.956859	-0.0253455	-1.17837	0.0195648	-1.69344	-0.0253455
	2.0358	-0.00898114	-2.22433	0.00850289	-1.22734	-0.00898114		1.30912	-0.0241134	-1.32974	0.0211253	-1.63	-0.0241134
	2.04026	-0.00885942	-2.2136	0.00846417	-1.23346	-0.00885942		0.919927	-0.0235948	-1.28174	0.0190875	-1.7096	-0.0235948
	2.02297	-0.00891294	-2.19078	0.00848511	-1.21776	-0.00891294		1.12353	-0.0243707	-1.24041	0.0195142	-1.76505	-0.0243707
	2.0253	-0.00891357	-2.25654	0.00847111	-1.23959	-0.00891357		1.2365	-0.0242172	-1.38544	0.0197286	-1.72366	-0.0242172
	2.05133	-0.00897457	-2.23031	0.00841984	-1.22273	-0.00897457		1.01682	-0.022806	-1.16918	0.0181896	-1.75978	-0.022806
	2.01422	-0.00892443	-2.21216	0.00853039	-1.23518	-0.00892443		1.01345	-0.02655	-1.48441	0.019524	-1.69274	-0.02655
	2.02484	-0.00892675	-2.22259	0.00833087	-1.25475	-0.00892675		1.01632	-0.0244093	-1.36243	0.0194386	-1.60706	-0.0244093
	1.99899	-0.00887664	-2.22695	0.00840398	-1.23667	-0.00887664		1.11594	-0.0240977	-1.13983	0.0189232	-1.67782	-0.0240977
	2.02026	-0.00892598	-2.2046	0.00852547	-1.24944	-0.00892598		1.0092	-0.0234486	-1.31053	0.0184229	-1.58862	-0.0234486
	2.00508	-0.00890867	-2.24635	0.00853849	-1.24265	-0.00890867		1.01716	-0.0243023	-1.50729	0.0181111	-1.71703	-0.0243023
	2.03979	-0.00875438	-2.22631	0.00845112	-1.2353	-0.00875438		1.12125	-0.0265757	-1.23246	0.0194854	-1.64925	-0.0265757
	1.99827	-0.0088792	-2.21517	0.00860086	-1.2362	-0.0088792		1.12996	-0.0229197	-1.21419	0.0184637	-1.73353	-0.0229197
	2.02461	-0.0088424	-2.22019	0.00850882	-1.22762	-0.0088424		0.995086	-0.0271564	-1.21816	0.0199421	-1.74852	-0.0271564
	2.02723	-0.00884875	-2.22621	0.00843434	-1.21396	-0.00884875		1.22216	-0.0237945	-1.25953	0.0176467	-1.61452	-0.0237945
	2.00035	-0.00881685	-2.20083	0.00846286	-1.2424	-0.00881685		1.03664	-0.0230953	-1.33141	0.0193142	-1.76537	-0.0230953
	2.00061	-0.00879756	-2.25069	0.00841478	-1.23691	-0.00879756		0.95028	-0.0268283	-1.2447	0.0203242	-1.59742	-0.0268283
	2.0242	-0.00898663	-2.21931	0.00845428	-1.225	-0.00898663		1.05068	-0.0232275	-1.29774	0.0189761	-1.69952	-0.0232275
	2.02183	-0.0088517	-2.20836	0.00842929	-1.22815	-0.0088517		1.05494	-0.0275276	-1.11508	0.0186299	-1.73208	-0.0275276
	1.99796	-0.00892274	-2.22366	0.00844027	-1.23307	-0.00892274		1.0811	-0.0248548	-1.2396	0.0194893	-1.62644	-0.0248548
	2.01516	-0.00889897	-2.24869	0.00850252	-1.19585	-0.00889897		1.19653	-0.0224961	-1.05891	0.0217788	-1.75288	-0.0224961
	1.99367	-0.00888654	-2.20744	0.00841504	-1.22943	-0.00888654		0.997831	-0.0253014	-1.31979	0.0193703	-1.71149	-0.0253014
	2.01848	-0.00899344	-2.23396	0.00849172	-1.23262	-0.00899344		1.15768	-0.0262052	-1.17898	0.0201017	-1.73159	-0.0262052
	2.04032	-0.00893852	-2.22325	0.00850198	-1.22858	-0.00893852		1.09698	-0.0242957	-1.42803	0.0207968	-1.61548	-0.0242957
	2.02808	-0.00905062	-2.21021	0.00832134	-1.22616	-0.00905062		1.08064	-0.0249894	-1.155	0.0197766	-1.61801	-0.0249894
	2.02695	-0.00882463	-2.21348	0.00838177	-1.20739	-0.00882463		1.02631	-0.0222589	-1.31942	0.0185713	-1.72259	-0.0222589
	2.00642	-0.00886814	-2.22248	0.00849267	-1.22426	-0.00886814		1.0265	-0.026657	-1.57867	0.0198926	-1.646	-0.026657
	2.02277	-0.00900289	-2.23497	0.00843606	-1.23936	-0.00900289		1.23061	-0.0280969	-1.39449	0.0183881	-1.7688	-0.0280969
	2.0314	-0.00898851	-2.26118	0.0085309	-1.22048	-0.00898851		1.1009	-0.0243935	-1.3534	0.017602	-1.56293	-0.0243935
	2.01756	-0.00889811	-2.21431	0.00829697	-1.24215	-0.00889811		1.18688	-0.023724	-1.35368	0.0196021	-1.68895	-0.023724
	1.98082	-0.00887279	-2.19685	0.00828979	-1.22874	-0.00887279		1.12217	-0.0262447	-1.32362	0.0198656	-1.68687	-0.0262447
	2.00618	-0.00882375	-2.25839	0.00857066	-1.24412	-0.00882375		1.26378	-0.0228441	-1.28082	0.0190225	-1.72571	-0.0228441
	2.01429	-0.00888982	-2.22109	0.00848531	-1.23844	-0.00888982		1.21753	-0.022857	-1.16032	0.0199407	-1.74992	-0.022857
	2.00371	-0.00873159	-2.24006	0.0084282	-1.24584	-0.00873159		1.01221	-0.0237415	-1.19009	0.0221861	-1.74495	-0.0237415
	1.99034	-0.00898889	-2.2163	0.00864168	-1.25468	-0.00898889		1.14292	-0.0259434	-1.54275	0.0187293	-1.71868	-0.0259434
	2.01042	-0.00895485	-2.22748	0.00856173	-1.22635	-0.00895485		1.07361	-0.023577	-1.47251	0.0197994	-1.62794	-0.023577
	2.06649	-0.00893302	-2.21375	0.00851188	-1.23525	-0.00893302		1.06146	-0.0232366	-1.29396	0.0179698	-1.70287	-0.0232366
	2.04669	-0.00884803	-2.22277	0.00866723	-1.21288	-0.00884803		1.19434	-0.0239507	-1.22638	0.0180055	-1.75214	-0.0239507
	2.01925	-0.00897383	-2.20961	0.00845343	-1.23499	-0.00897383		1.16397	-0.0280363	-1.22605	0.0190857	-1.72909	-0.0280363
	2.03589	-0.00890248	-2.21186	0.00840901	-1.22852	-0.00890248		1.03677	-0.0244163	-1.27303	0.0215248	-1.65292	-0.0244163
	2.04742	-0.00897799	-2.24939	0.00852985	-1.25133	-0.00897799		1.23815	-0.0234922	-1.28895	0.0200955	-1.68431	-0.0234922
	1.99163	-0.00875076	-2.24232	0.00851741	-1.25788	-0.00875076		1.34522	-0.0240199	-1.29757	0.0174621	-1.76218	-0.0240199
	2.01473	-0.00893827	-2.21915	0.00836781	-1.23169	-0.00893827		1.14005	-0.029356	-1.2663	0.0204943	-1.73423	-0.029356
	2.03251	-0.00892964	-2.22626	0.00839548	-1.23123	-0.00892964		1.08482	-0.0237756	-1.56125	0.0189245	-1.70796	-0.0237756
	1.98893	-0.00890678	-2.21299	0.00841093	-1.23235	-0.00890678		0.9494	-0.0252287	-1.27926	0.0189623	-1.63405	-0.0252287
	2.03292	-0.00884535	-2.21013	0.00831844	-1.24579	-0.00884535		1.07451	-0.0235465	-1.15748	0.0194886	-1.67977	-0.0235465
	2.02006	-0.00885857	-2.19559	0.00842665	-1.24802	-0.00885857		0.894143	-0.0248859	-1.31555	0.019828	-1.69087	-0.0248859
	2.03675	-0.00898242	-2.24227	0.00854351	-1.23872	-0.00898242		1.09202	-0.0264898	-1.07039	0.0188733	-1.68233	-0.0264898
	2.00628	-0.00889197	-2.22341	0.00854061	-1.23967	-0.00889197		0.862868	-0.0268039	-1.3212	0.0187448	-1.67293	-0.0268039
	2.03249	-0.00889279	-2.22366	0.00845978	-1.22653	-0.00889279		0.98856	-0.0242147	-1.42815	0.0187162	-1.70725	-0.0242147
	2.01478	-0.00880219	-2.22569	0.00825966	-1.2294	-0.00880219		0.870032	-0.0237079	-1.28039	0.0190923	-1.7227	-0.0237079
	2.00173	-0.00893601	-2.24363	0.00833454	-1.23854	-0.00893601		0.947039	-0.0254423	-1.18459	0.0186827	-1.70236	-0.0254423
	2.03372	-0.00895986	-2.2352	0.00848744	-1.24342	-0.00895986		0.915223	-0.0273037	-1.3762	0.0180888	-1.66475	-0.0273037
	2.02906	-0.00895657	-2.23888	0.00866894	-1.22095	-0.00895657		0.989587	-0.0241209	-1.28451	0.0182379	-1.69097	-0.0241209
	2.02329	-0.00880857	-2.2107	0.00854823	-1.22996	-0.00880857		0.947635	-0.0218697	-1.15376	0.0200906	-1.66017	-0.0218697
	2.0313	-0.0088217	-2.27325	0.008383	-1.2329	-0.0088217		1.14635	-0.0258342	-1.25783	0.0194269	-1.68094	-0.0258342
	1.98739	-0.00887888	-2.23543	0.00840252	-1.22106	-0.00887888		1.17066	-0.0251997	-1.2758	0.0189595	-1.66467	-0.0251997
	2.03848	-0.00879269	-2.23106	0.00842228	-1.22969	-0.00879269		1.03059	-0.0223124	-1.40035	0.0181117	-1.83792	-0.0223124
	1.99895	-0.00873336	-2.22222	0.00835747	-1.25084	-0.00873336		1.0499	-0.0258165	-1.28234	0.0184968	-1.6208	-0.0258165
	2.04219	-0.00892104	-2.24673	0.00828845	-1.23673	-0.00892104		1.10754	-0.0249695	-1.23487	0.0180991	-1.75046	-0.0249695
	2.05145	-0.00891047	-2.21963	0.00841732	-1.25707	-0.00891047		1.08223	-0.0287345	-1.15813	0.0189961	-1.66794	-0.0287345
	2.01579	-0.00890825	-2.20455	0.00837229	-1.23468	-0.00890825		1.23348	-0.0232407	-1.3572	0.0186627	-1.76276	-0.0232407
	2.03068	-0.008739	-2.24983	0.00850379	-1.22953	-0.008739		1.16467	-0.025147	-1.26098	0.0202241	-1.55237	-0.025147
	2.00187	-0.00888738	-2.22311	0.00846144	-1.23918	-0.00888738		0.959517	-0.0238256	-1.29897	0.0166311	-1.69076	-0.0238256
	2.03173	-0.00887365	-2.20038	0.00848809	-1.23687	-0.00887365		1.05798	-0.023025	-1.22339	0.0195573	-1.78101	-0.023025
	1.99857	-0.00884504	-2.20655	0.00869046	-1.22172	-0.00884504		1.28729	-0.0245323	-1.26973	0.0210654	-1.7722	-0.0245323
	1.98777	-0.00882557	-2.19723	0.00855403	-1.25546	-0.00882557		1.01198	-0.0266047	-1.15208	0.0192604	-1.77746	-0.0266047
	2.05366	-0.00896334	-2.25416	0.00842346	-1.24513	-0.00896334		1.21606	-0.0231616	-1.17879	0.0206011	-1.6763	-0.0231616
	2.01088	-0.00888323	-2.25518	0.00842581	-1.25534	-0.00888323		1.05107	-0.0265691	-1.18482	0.0202884	-1.7803	-0.0265691
	2.02094	-0.0089699	-2.21839	0.00854629	-1.21912	-0.0089699		1.01426	-0.0231021	-1.23257	0.0202338	-1.7733	-0.0231021
	2.03082	-0.00882568	-2.21428	0.00832935	-1.23051	-0.00882568		1.35271	-0.0264135	-1.19021	0.0212238	-1.73385	-0.0264135
	2.05154	-0.00876233	-2.19634	0.00847193	-1.20409	-0.00876233		1.00517	-0.0249361	-1.17159	0.0196342	-1.72151	-0.0249361
	2.03062	-0.00880212	-2.19475	0.00840011	-1.22433	-0.00880212		1.45274	-0.0226998	-1.07513	0.0187856	-1.62774	-0.0226998
	1.99976	-0.00902616	-2.22828	0.00861956	-1.21522	-0.00902616		1.00925	-0.0245391	-1.2797	0.0198173	-1.73163	-0.0245391
	1.99512	-0.00878333	-2.2254	0.00853609	-1.21693	-0.00878333		1.2198	-0.0220081	-1.45695	0.0195274	-1.7315	-0.0220081
	2.02692	-0.008923	-2.249	0.00855049	-1.22801	-0.008923		1.24909	-0.0252596	-1.18793	0.0179081	-1.62037	-0.0252596
	2.0376	-0.00897159	-2.24101	0.00869432	-1.23689	-0.00897159		0.920412	-0.0258532	-1.39383	0.0181435	-1.6392	-0.0258532
	2.037	-0.00878284	-2.19993	0.00854205	-1.22868	-0.00878284		1.13606	-0.0263932	-1.24121	0.0193415	-1.61677	-0.0263932
	2.03352	-0.00876106	-2.20424	0.00861862	-1.21747	-0.00876106		1.10433	-0.0258251	-1.29774	0.0205807	-1.66888	-0.0258251
	2.01633	-0.0087982	-2.25532	0.00854027	-1.24537	-0.0087982		0.857945	-0.0243308	-1.34298	0.0207995	-1.72794	-0.0243308
	2.01678	-0.00901805	-2.24351	0.00848724	-1.23801	-0.00901805		1.28514	-0.0231414	-1.22324	0.0183377	-1.70585	-0.0231414
	2.03097	-0.00891752	-2.21536	0.00838203	-1.22765	-0.00891752		0.990448	-0.022574	-1.28535	0.0206514	-1.7296	-0.022574
	2.0439	-0.0088249	-2.21215	0.00849989	-1.22527	-0.0088249		1.14155	-0.0244338	-1.42328	0.0182143	-1.72951	-0.0244338
	2.05232	-0.00875822	-2.2153	0.00857177	-1.2257	-0.00875822		1.20249	-0.0220891	-1.30377	0.0202478	-1.68998	-0.0220891
	2.00819	-0.00878754	-2.23622	0.00859186	-1.23025	-0.00878754		0.882915	-0.0238526	-1.13807	0.0185109	-1.76116	-0.0238526
	2.03186	-0.00889039	-2.21239	0.00841244	-1.23306	-0.00889039		1.01192	-0.0260311	-1.36703	0.0206116	-1.65035	-0.0260311
	2.01679	-0.00897342	-2.23425	0.00862021	-1.24457	-0.00897342		1.26485	-0.0273833	-1.42928	0.0211883	-1.81225	-0.0273833
	2.03894	-0.00891347	-2.21582	0.00858721	-1.22781	-0.00891347		1.16472	-0.024181	-1.409	0.0196675	-1.81164	-0.024181
	2.04353	-0.00894788	-2.2179	0.00836201	-1.22074	-0.00894788		1.09688	-0.026228	-1.19697	0.0197713	-1.70016	-0.026228
	2.0484	-0.00891508	-2.21003	0.00843213	-1.19934	-0.00891508		1.0067	-0.025124	-1.09376	0.0194073	-1.6878	-0.025124
	2.02269	-0.0088372	-2.24176	0.00840479	-1.24231	-0.0088372		1.15993	-0.0218707	-1.48932	0.0187241	-1.73137	-0.0218707
	2.00532	-0.00896284	-2.21948	0.00848154	-1.22738	-0.00896284		1.10339	-0.0263382	-1.17759	0.0177793	-1.79838	-0.0263382
	2.01023	-0.00883013	-2.23577	0.00858403	-1.24218	-0.00883013		1.13131	-0.0245793	-1.2168	0.0189068	-1.69286	-0.0245793
	2.02433	-0.00894495	-2.25341	0.00834968	-1.2625	-0.00894495		1.0981	-0.0270717	-1.28223	0.02003	-1.4993	-0.0270717
	2.03442	-0.0088752	-2.18395	0.00857999	-1.20024	-0.0088752		1.25314	-0.0251502	-1.42447	0.0186711	-1.69994	-0.0251502
	2.01738	-0.00876712	-2.25275	0.00854831	-1.22688	-0.00876712		1.11673	-0.0245384	-1.28256	0.0199823	-1.72532	-0.0245384
	2.02567	-0.00881128	-2.23293	0.0084317	-1.2241	-0.00881128		1.21738	-0.0260582	-1.2899	0.0205942	-1.78649	-0.0260582
	2.02895	-0.00892493	-2.18677	0.00845946	-1.2419	-0.00892493		1.14666	-0.0233829	-1.38376	0.0200325	-1.76099	-0.0233829
	2.01074	-0.00868944	-2.22667	0.00833562	-1.2061	-0.00868944		1.0959	-0.0227825	-1.4192	0.0197018	-1.74238	-0.0227825
	2.01888	-0.00887719	-2.16194	0.00860452	-1.22638	-0.00887719		1.27864	-0.0241967	-1.29742	0.0209405	-1.75899	-0.0241967
	2.01736	-0.00897555	-2.2647	0.00843645	-1.23162	-0.00897555		1.11969	-0.0259709	-1.19868	0.0193599	-1.62386	-0.0259709
	2.04759	-0.0087477	-2.1938	0.00863402	-1.24048	-0.0087477		1.2188	-0.0225017	-1.29166	0.0193425	-1.78813	-0.0225017
	2.01693	-0.0088227	-2.23528	0.00849904	-1.19746	-0.0088227		0.962517	-0.0231193	-1.29602	0.0190922	-1.64498	-0.0231193
	2.06608	-0.00889027	-2.22878	0.00823179	-1.24962	-0.00889027		1.24096	-0.0267449	-1.30768	0.020787	-1.76829	-0.0267449
	2.03756	-0.00892109	-2.22493	0.00848553	-1.24071	-0.00892109		1.11072	-0.0254055	-1.24194	0.0197002	-1.7399	-0.0254055
	2.04433	-0.00898706	-2.22077	0.00839642	-1.24197	-0.00898706		1.12251	-0.0223041	-1.31613	0.0194354	-1.65496	-0.0223041
	1.98997	-0.00878697	-2.22831	0.00852311	-1.23951	-0.00878697		1.1398	-0.0241762	-1.27992	0.0185134	-1.62458	-0.0241762
	2.0304	-0.0090325	-2.17984	0.0084142	-1.24776	-0.0090325		1.20198	-0.0242868	-1.28052	0.0188305	-1.67261	-0.0242868
	2.04848	-0.00887011	-2.23625	0.00849704	-1.21201	-0.00887011		0.950001	-0.023855	-1.35424	0.0211269	-1.76079	-0.023855
	2.00677	-0.00884613	-2.22906	0.00862471	-1.24085	-0.00884613		1.05271	-0.0240863	-1.22455	0.0191987	-1.58267	-0.0240863
	2.01742	-0.00888577	-2.22439	0.00830119	-1.20942	-0.00888577		1.01799	-0.0256792	-1.24268	0.0186838	-1.79571	-0.0256792
	2.02185	-0.00876422	-2.25506	0.00847425	-1.2292	-0.00876422		1.02928	-0.0241358	-1.14352	0.0209664	-1.76805	-0.0241358
	2.04698	-0.00878103	-2.20324	0.00856429	-1.2439	-0.00878103		1.00083	-0.0255962	-1.18754	0.0188306	-1.68032	-0.0255962
	2.01595	-0.00894377	-2.23784	0.0084565	-1.25048	-0.00894377		0.978714	-0.0229825	-1.17849	0.0192627	-1.71084	-0.0229825
	1.99537	-0.00870857	-2.22278	0.00849775	-1.23123	-0.00870857		1.10925	-0.0244808	-1.316	0.0196305	-1.7372	-0.0244808
	2.00475	-0.00891162	-2.17792	0.00833027	-1.24477	-0.00891162		1.12683	-0.0238909	-1.33384	0.0208451	-1.90841	-0.0238909
	2.03436	-0.00889109	-2.23438	0.00850743	-1.2163	-0.00889109		1.15934	-0.0245896	-1.24242	0.0197082	-1.7184	-0.0245896
	2.01986	-0.0090904	-2.20595	0.00845699	-1.20243	-0.0090904		1.14923	-0.0234459	-1.22061	0.0205671	-1.67949	-0.0234459
	1.98553	-0.0088437	-2.20119	0.00840404	-1.22022	-0.0088437		1.01817	-0.0246471	-1.17556	0.0185853	-1.65017	-0.0246471
	2.07727	-0.00909052	-2.22764	0.00847933	-1.23056	-0.00909052		1.18755	-0.0238241	-1.43251	0.0196283	-1.74366	-0.0238241
	2.06721	-0.00883942	-2.18704	0.00841746	-1.22574	-0.00883942		1.1126	-0.0290749	-1.33887	0.0201305	-1.61349	-0.0290749
	2.07703	-0.00890112	-2.21278	0.00842431	-1.22521	-0.00890112		0.931205	-0.0210534	-1.11588	0.0212636	-1.69261	-0.0210534
	2.02186	-0.008885	-2.22766	0.00848129	-1.24196	-0.008885		1.09181	-0.02344	-1.26463	0.0184342	-1.65922	-0.02344
	2.03947	-0.00881313	-2.22956	0.00862094	-1.23007	-0.00881313		1.11155	-0.0260798	-1.41333	0.0202616	-1.77256	-0.0260798
	2.00994	-0.00899074	-2.20325	0.00851611	-1.22904	-0.00899074		1.16522	-0.0227657	-1.21651	0.0193063	-1.76371	-0.0227657
	2.01275	-0.00904324	-2.24676	0.00851478	-1.25447	-0.00904324		1.02638	-0.0239732	-1.25733	0.0193568	-1.71342	-0.0239732
	2.03366	-0.00880755	-2.23849	0.00855279	-1.23434	-0.00880755		0.962603	-0.0255101	-1.43583	0.0184406	-1.61412	-0.0255101
	2.02393	-0.00888312	-2.21735	0.0086026	-1.2207	-0.00888312		1.14021	-0.0237269	-1.12269	0.0191417	-1.69402	-0.0237269
	1.9819	-0.0090155	-2.20772	0.00851007	-1.23673	-0.0090155		1.08159	-0.0230019	-1.27301	0.0181916	-1.6349	-0.0230019
	1.98673	-0.00896661	-2.22226	0.00853224	-1.24157	-0.00896661		1.20085	-0.0229384	-1.15503	0.0162252	-1.77328	-0.0229384
	2.03865	-0.00872735	-2.24749	0.00847586	-1.19646	-0.00872735		0.887816	-0.0247214	-1.23302	0.020069	-1.64474	-0.0247214
	2.02784	-0.00889617	-2.20431	0.00840267	-1.24132	-0.00889617		1.3157	-0.0247542	-1.21287	0.0209494	-1.65271	-0.0247542
	2.05118	-0.00889661	-2.24569	0.00840874	-1.23353	-0.00889661		1.05961	-0.0217825	-1.42963	0.0185329	-1.69838	-0.0217825
	2.03681	-0.00888353	-2.23081	0.00845966	-1.24876	-0.00888353		1.37847	-0.0228008	-1.28556	0.021343	-1.67332	-0.0228008
	2.02333	-0.00889823	-2.22744	0.00845171	-1.2277	-0.00889823		1.17528	-0.0235875	-1.2313	0.0171535	-1.64176	-0.0235875
	2.00692	-0.00875905	-2.21621	0.00851649	-1.23561	-0.00875905		1.14626	-0.0243566	-1.46561	0.0190855	-1.78415	-0.0243566
	2.01373	-0.00880685	-2.26746	0.00842552	-1.21414	-0.00880685		1.14266	-0.0221071	-1.24246	0.0196935	-1.74006	-0.0221071
	2.02672	-0.0088886	-2.24125	0.00858682	-1.22993	-0.0088886		1.11755	-0.0251965	-1.26293	0.0171943	-1.65155	-0.0251965
	2.03114	-0.00887667	-2.23302	0.00842119	-1.22949	-0.00887667		0.971298	-0.023378	-1.39742	0.0198346	-1.72928	-0.023378
	2.02387	-0.00887287	-2.21879	0.00856022	-1.25982	-0.00887287		1.25746	-0.0248451	-1.16126	0.0216494	-1.72775	-0.0248451
	2.0601	-0.0087476	-2.20966	0.00849073	-1.25016	-0.0087476		1.01236	-0.0252706	-1.18728	0.0187572	-1.65724	-0.0252706
	2.01084	-0.00884428	-2.21989	0.00842698	-1.21034	-0.00884428		0.998757	-0.0253577	-1.02445	0.0189641	-1.72148	-0.0253577
	2.02185	-0.00900181	-2.21081	0.00848217	-1.22632	-0.00900181		1.2933	-0.0270606	-1.44645	0.0195899	-1.68336	-0.0270606
	2.01285	-0.00884401	-2.20316	0.00849331	-1.23088	-0.00884401		1.17845	-0.0222186	-1.19063	0.0189633	-1.73452	-0.0222186
	2.03796	-0.0087805	-2.23424	0.00844765	-1.22488	-0.0087805		1.11744	-0.0244286	-1.30552	0.0180647	-1.68619	-0.0244286
	2.01691	-0.00892027	-2.21835	0.00858397	-1.22159	-0.00892027		1.07942	-0.0265934	-1.39924	0.0197329	-1.72422	-0.0265934
	1.98239	-0.00879374	-2.24298	0.00850208	-1.23397	-0.00879374		1.04459	-0.0257473	-1.29757	0.0187045	-1.76611	-0.0257473
	2.05347	-0.00889168	-2.18917	0.00839657	-1.23939	-0.00889168		1.12535	-0.0232612	-1.32973	0.0198095	-1.64401	-0.0232612
	1.99105	-0.00881232	-2.2419	0.0083961	-1.22744	-0.00881232		1.12604	-0.0239168	-1.16242	0.0222092	-1.69224	-0.0239168
	2.00961	-0.00897157	-2.20766	0.00841064	-1.22593	-0.00897157		1.11786	-0.0227777	-1.26051	0.018702	-1.72114	-0.0227777
	2.0299	-0.0089036	-2.24049	0.00853163	-1.24196	-0.0089036		1.21898	-0.0250173	-1.28402	0.018814	-1.72113	-0.0250173
	2.02688	-0.0089343	-2.26114	0.00829432	-1.20601	-0.0089343		0.880617	-0.0273935	-1.35794	0.0166383	-1.823	-0.0273935
	2.03016	-0.00883681	-2.24764	0.00857175	-1.23212	-0.00883681		1.08033	-0.0239436	-1.2397	0.0194886	-1.80444	-0.0239436
	2.04565	-0.00893837	-2.23355	0.00842388	-1.24127	-0.00893837		1.08703	-0.0234791	-1.0893	0.0197584	-1.67563	-0.0234791
	2.01288	-0.00891499	-2.21204	0.00851098	-1.22415	-0.00891499		1.13252	-0.0256602	-1.25451	0.0187767	-1.82899	-0.0256602
	2.06139	-0.00892816	-2.2377	0.00843847	-1.23081	-0.00892816		1.00255	-0.022972	-1.163	0.020196	-1.70586	-0.022972
	2.01472	-0.00883685	-2.20187	0.00848387	-1.23325	-0.00883685		1.25621	-0.0237352	-1.20453	0.0209783	-1.79536	-0.0237352
	1.99063	-0.0089549	-2.18752	0.00853357	-1.19845	-0.0089549		1.17095	-0.0243234	-1.53734	0.0201382	-1.74981	-0.0243234
	2.02894	-0.0088954	-2.19487	0.00835193	-1.22809	-0.0088954		0.862495	-0.0283305	-1.48513	0.0207639	-1.727	-0.0283305
	2.05999	-0.00895682	-2.22282	0.0085061	-1.24198	-0.00895682		0.908532	-0.0231909	-1.34106	0.0211093	-1.79255	-0.0231909
	2.04022	-0.00867566	-2.21232	0.00852104	-1.24116	-0.00867566		0.954801	-0.0246395	-1.12693	0.019915	-1.62554	-0.0246395
	2.04888	-0.00899789	-2.22095	0.00843145	-1.2314	-0.00899789		1.14635	-0.0252504	-1.28465	0.0191406	-1.61178	-0.0252504
	2.02916	-0.00892953	-2.21072	0.00843946	-1.20197	-0.00892953		0.960487	-0.022518	-1.28395	0.0184705	-1.68	-0.022518
	2.06738	-0.00881989	-2.2678	0.00843844	-1.22478	-0.00881989		1.24975	-0.0262465	-1.32046	0.0198424	-1.90173	-0.0262465
	2.05815	-0.00881656	-2.24429	0.0084423	-1.22912	-0.00881656		1.16275	-0.0204406	-1.26326	0.0186476	-1.69485	-0.0204406
	1.99759	-0.00887965	-2.21182	0.00850289	-1.24033	-0.00887965		1.16348	-0.0227947	-1.30329	0.0188645	-1.58799	-0.0227947
	2.01658	-0.00904159	-2.22211	0.00844791	-1.22214	-0.00904159		0.989752	-0.0225458	-1.19991	0.0183156	-1.74667	-0.0225458
	2.02008	-0.00888968	-2.20577	0.00842005	-1.23257	-0.00888968		0.924215	-0.0256968	-1.3985	0.0217659	-1.60106	-0.0256968
	2.00253	-0.00896712	-2.20927	0.00855201	-1.21935	-0.00896712		1.13096	-0.0235374	-1.4701	0.0206488	-1.74815	-0.0235374
	2.02093	-0.00872228	-2.22836	0.00828691	-1.24869	-0.00872228		1.07438	-0.0244522	-1.2206	0.0181301	-1.68712	-0.0244522
	1.9772	-0.00885448	-2.17737	0.00842578	-1.22025	-0.00885448		1.2067	-0.0230016	-1.28123	0.0205039	-1.68735	-0.0230016

## Sheet: S1.6 RCT site parameters
		STUDY SPECIFIC PARAMETER ESTIMATES
ID		1		2		3	4			5										6		7		8		10		11			12				13		14
PI		Bradley		Chaccour		Corbel	Curtis			D'Alessandro										Henry		Kafy		Marbiah		Nevill		Philips-Howard			Protopopoff				Staedke		West
Study arm		1	2	1	2	2	1	2	3	1	2	3	4	5	6	7	8	9	10	1	2	1	2	1	2	1	2	1	2	3	1	2	3	4	1	2	1	2
TRIAL START:
PARAMETERS	DEFINITIONS
Location	The administration sub unit 1 where the study took place	Bioko Island, Equatorial Guinea		Mopeia, Mozambique			Muheza, Tanga Region, Tanzania			The Gambia										Korhogo, Savanes, Côte D’Ivoire		Galabat, Sudan		Bo district, Southern Province, Sierre Leone		Kilifi District, Kenya		Asembo and Gem, Western Kenya			Muleba, Tanzania				(Multiple) Uganda		Muleba, Tanzania
DIDE_CODE	The administration code used by the Imperial model	101013	101013	101979	101979	100198	103243	103243	103243	101000	100998	100997	100999	100999	101000	100998	100997	100999	100999	100521	100521	102708	102708	102761	102761	101474	101474	101498	101498	101498	103222	103222	103222	103222	103270	103270	103222	103222
prop_gamb_ss	Proportion of An gambiae ss	1	1	0.028	0.053	0.579	0.45	0.45	0.45	0.72	0.72	0.72	0.72	0.72	0.72	0.72	0.72	0.72	0.72	0.66	0.66	0	0	0.9	0.9	0.89	0.89	0.421	0.421	0.421	0.916	0.916	0.916	0.916	0.71	0.71	0.8	0.8
prop_arab	Proportion of An arabiensis	0	0	0.006	0.03	0	0.05	0.05	0.05	0.38	0.38	0.38	0.38	0.38	0.38	0.38	0.38	0.38	0.38	0	0	1	1	0	0	0	0	0.026	0.026	0.026	0.046	0.046	0.046	0.046	0.05	0.05	0.2	0.2
prop_fun	Proportion of An funestus s.l.	0	0	0.966	0.917	0.421	0.5	0.5	0.5	0	0	0	0	0	0	0	0	0	0	0.34	0.34	0	0	0.1	0.1	0.11	0.11	0.553	0.553	0.553	0.038	0.038	0.038	0.038	0.24	0.24	0	0
seasonal_a0	To define seasonal transmission using a Fourrier function	0.286123	0.286123	0.487084	0.487084	0.285876	0.286052	0.286052	0.286052	0.285027	0.284993	0.284806	0.285	0.285	0.285027	0.284993	0.284806	0.285	0.285	0.285489	0.285489	0.2841	0.2841	0.285435	0.285435	0.286165	0.286165	0.285179	0.285179	0.285179	0.2846	0.2846	0.2846	0.2846	0.2848	0.2848	0.284614	0.284614
seasonal_a1	To define seasonal transmission using a Fourrier function	0.11129	0.11129	0.372134	0.372134	-0.22306	0.206539	0.206539	0.206539	-0.333528	-0.33058	-0.32327	-0.32638	-0.32638	-0.333528	-0.33058	-0.32327	-0.32638	-0.32638	-0.268501	-0.268501	-0.254671	-0.254671	-0.255617	-0.255617	0.127985	0.127985	0.0220628	0.0220628	0.0220628	0.1479	0.1479	0.1479	0.1479	0.00202542	0.00202542	0.147875	0.147875
seasonal_b1	To define seasonal transmission using a Fourrier function	-0.00997919	-0.00997919	0.147139	0.147139	0.0152566	0.173932	0.173932	0.173932	-0.323908	-0.319914	-0.314488	-0.30765	-0.30765	-0.323908	-0.319914	-0.314488	-0.30765	-0.30765	-0.0930847	-0.0930847	-0.189153	-0.189153	-0.198536	-0.198536	0.0160418	0.0160418	0.0722722	0.0722722	0.0722722	0.1269	0.1269	0.1269	0.1269	-0.00318687	-0.00318687	0.12687	0.12687
seasonal_a2	To define seasonal transmission using a Fourrier function	-0.15045	-0.15045	0.147905	0.147905	-0.0415819	-0.0739296	-0.0739296	-0.0739296	0.0105296	0.00679834	0.00146849	0.00307926	0.00307926	0.0105296	0.00679834	0.00146849	0.00307926	0.00307926	-0.0513038	-0.0513038	-0.0493092	-0.0493092	-0.00716559	-0.00716559	-0.0776238	-0.0776238	-0.0980715	-0.0980715	-0.0980715	-0.0998	-0.0998	-0.0998	-0.0998	-0.130201	-0.130201	-0.0998433	-0.0998433
seasonal_b2	To define seasonal transmission using a Fourrier function	-0.0918743	-0.0918743	0.0920883	0.0920883	-0.13034	-0.0727086	-0.0727086	-0.0727086	0.276674	0.263156	0.240356	0.232431	0.232431	0.276674	0.263156	0.240356	0.232431	0.232431	0.0608007	0.0608007	0.156627	0.156627	0.0687663	0.0687663	-0.234249	-0.234249	-0.0903361	-0.0903361	-0.0903361	-0.0327	-0.0327	-0.0327	-0.0327	-0.0179123	-0.0179123	-0.0327166	-0.0327166
seasonal_a3	To define seasonal transmission using a Fourrier function	-0.0420262	-0.0420262	0.0430613	0.0430613	-0.0547481	-0.000951	-0.000951	-0.000951	0.0738769	0.0781625	0.0740266	0.0800787	0.0800787	0.0738769	0.0781625	0.0740266	0.0800787	0.0800787	0.0566445	0.0566445	0.162232	0.162232	0.0288685	0.0288685	-0.0217986	-0.0217986	0.0586231	0.0586231	0.0586231	0.021	0.021	0.021	0.021	0.00525376	0.00525376	0.0209666	0.0209666
seasonal_b3	To define seasonal transmission using a Fourrier function	0.0121903	0.0121903	0.0078026	0.0078026	0.119137	-0.115925	-0.115925	-0.115925	-0.0536382	-0.0449244	-0.0249735	-0.0160995	-0.0160995	-0.0536382	-0.0449244	-0.0249735	-0.0160995	-0.0160995	0.00730421	0.00730421	-0.0839529	-0.0839529	-0.00566245	-0.00566245	-0.129587	-0.129587	-0.0584212	-0.0584212	-0.0584212	-0.0562	-0.0562	-0.0562	-0.0562	-0.0322149	-0.0322149	-0.0562241	-0.0562241
itn_cov16	Estimated net cover 5-years preceding year 0 (intervention starts)	0.1017	0.1017	0.469729	0.469729	0.2819	0	0	0	0.0178	0.0178	0.0178	0.0178	0.0178	0.0178	0.0178	0.0178	0.0178	0.0178	0.0504	0.0504	0.54	0.54	0	0	0	0	0	0	0	0.4745	0.4745	0.4745	0.4745	0.4196	0.4196	0.53	0.3438
itn_cov17	Estimated net cover 4-years preceding year 0 (intervention starts)	0.2921	0.2921	0.57535	0.57535	0.2819	0	0	0	0	0	0	0	0	0	0	0	0	0	0.0111	0.0111	0.5639	0.5639	0	0	0	0	0	0	0	0.3336	0.3336	0.3336	0.3336	0.4196	0.4196	0.53	0.2501
itn_cov18	Estimated net cover 3-years preceding year 0 (intervention starts)	0.2575	0.2575	0.633939	0.633939	0.35	0	0	0	0.0485	0.0485	0.0485	0.0485	0.0485	0.0485	0.0485	0.0485	0.0485	0.0485	0.0153	0.0153	0.5173	0.5173	0	0	0.01	0.01	0.0571	0.0571	0.0571	0.341881	0.341881	0.341881	0.341881	0.4196	0.4196	0.53	0.2083
itn_cov19	Estimated net cover 2-years preceding year 0 (intervention starts)	0.2714	0.2714	0.594566	0.594566	0.35	0	0	0	0.0911	0.0911	0.0911	0.0911	0.0911	0.0911	0.0911	0.0911	0.0911	0.0911	0	0	0.4826	0.4826	0	0	0.04	0.04	0.0188	0.0188	0.0188	0.350162	0.350162	0.350162	0.350162	0.4196	0.4196	0.53	0.23
itn_cov20	Estimated net cover in year preceding year 0 (intervention starts)	0.318	0.318	0.561	0.514	0.35	0	0	0	0.2089	0.2089	0.2089	0.2089	0.2089	0.2089	0.2089	0.2089	0.2089	0.2089	0.0015	0.0015	0.5233	0.5233	0	0	0.06	0.06	0.014167	0.014167	0.014167	0.432384	0.271804	0.292073	0.271804	0.4196	0.4196	0.53	0.58
irs_cov16	Estimated spray cover 5-years preceding year 1	0.16184	0.16184	0	0	0	0	0	0	0	0	0	0	0	0	0	0	0	0	0	0	0.101329	0.101329	0	0	0	0	0	0	0	0	0	0	0	0	0	0	0
irs_cov17	Estimated spray cover 4-years preceding year 0	0.202153	0.202153	0	0	0	0	0	0	0	0	0	0	0	0	0	0	0	0	0	0	0.10018	0.10018	0	0	0	0	0	0	0	0	0	0	0	0	0	0	0
irs_cov18	Estimated spray cover 3-years preceding year 0	0.202153	0.202153	0.8	0.8	0	0	0	0	0	0	0	0	0	0	0	0	0	0	0	0	0.10018	0.10018	0	0	0	0	0	0	0	0	0	0	0	0	0	0	0
irs_cov19	Estimated spray cover 2-years preceding year 0	0.202153	0.202153	0	0	0	0	0	0	0	0	0	0	0	0	0	0	0	0	0	0	0.10018	0.10018	0	0	0	0	0	0	0	0	0	0	0	0	0	0	0
irs_cov20	Estimated spray cover in year preceding year 0	0.202153	0.202153	0	0	0	0	0	0	0	0	0	0	0	0	0	0	0	0	0	0	0.10018	0.10018	0	0	0	0	0	0	0	0	0	0	0	0	0	0	0
prev	Prevalence estimated at baseline in defined age cohort	0.511172	0.511172	0.62	0.647	0.30 (0.23 - 0.35)	0.9	0.9	0.9	0.395	0.287	0.342	0.573	0.712	0.395	0.287	0.342	0.573	0.712	0.84	0.84	0.0536979	0.105759	0.61	0.61	0.251934	0.251934	0.75	0.75	0.75	0.671458	0.604488	0.688494	0.642892	0.249503	0.249503	0.121067	0.0624004
prev_years	Estimate for prevalence averaged across N years	3	3	3	3	3	3	3	3	3	3	3	3	3	3	3	3	3	3	3	3	3	3	3	3	3	3	3	3	3	3	3	3	3	3	3	3	3
prev_age0	lower bound of age cohort used to estimate prevalence	2	2	0	0	0	0	0	0	1	1	1	1	1	1	1	1	1	1	0	0	4	4	0	0	0	0	0	0	0	0	0	0	0	2	2	0	0
prev_age1	upper bound of age cohort used to estimate prevalence	10	10	5	5	6	5	5	5	4	4	4	4	4	4	4	4	4	4	5	5	6	6	7	7	1	1	5	5	5	14	14	14	14	10	10	14	14
drug_cov_0_0	Proportion of clinical cases receiving non-ACT drug treatment	0.459	0.459	0.216058	0.216058	0.233096	0.172436	0.172436	0.172436	0.0681443	0.0681443	0.0681443	0.0681443	0.0681443	0.0681443	0.0681443	0.0681443	0.0681443	0.0681443	0.240639	0.240639	0.1309	0.1309	0.132002	0.132002	0.345328	0.345328	0.345328	0.345328	0.345328	0.1309	0.1309	0.1309	0.1309	0.142456	0.142456	0.172436	0.172436
drug_cov_1_0	Proportion of clinical cases receiving ACT drug treatment	0.081	0.081	0.254478	0.254478	0.0901038	0.476863	0.476863	0.476863	0.404656	0.404656	0.404656	0.404656	0.404656	0.404656	0.404656	0.404656	0.404656	0.404656	0.045761	0.045761	0.1632	0.1632	0.399739	0.399739	0.179424	0.179424	0.179424	0.179424	0.179424	0.1632	0.1632	0.1632	0.1632	0.409862	0.409862	0.476863	0.476863
gamb_ss_Q0	Anthropophilic An gambiae ss, proportion feeding on human hosts	0.92	0.92	0.92	0.92	0.92	0.92	0.92	0.92	0.92	0.92	0.92	0.92	0.92	0.92	0.92	0.92	0.92	0.92	0.92	0.92	0.92	0.92	0.92	0.92	0.92	0.92	0.92	0.92	0.92	0.92	0.92	0.92	0.92	0.92	0.92	0.92	0.92
gamb_ss_Q_in	Proportion of An gambiae ss bites taken indoors	0.9	0.9	0.876	0.825	0.86	0.9	0.9	0.9	0.9	0.9	0.9	0.9	0.9	0.9	0.9	0.9	0.9	0.9	0.9	0.9	0.9	0.9	0.9	0.9	0.9	0.9	0.9	0.9	0.9	0.9	0.9	0.9	0.9	0.9	0.9	0.9	0.9
gamb_ss_Q_bed	Proportion of An gambiae ss bites whilst human is in bed	0.85	0.85	0.722	0.635	0.8	0.85	0.85	0.85	0.85	0.85	0.85	0.85	0.85	0.85	0.85	0.85	0.85	0.85	0.85	0.85	0.85	0.85	0.85	0.85	0.85	0.85	0.85	0.85	0.85	0.85	0.85	0.85	0.85	0.85	0.85	0.85	0.85
arab_Q0	Anthropophilic An arabiensis, proportion feeding on human hosts	0.71	0.71	0.71	0.71	0.71	0.71	0.71	0.71	0.71	0.71	0.71	0.71	0.71	0.71	0.71	0.71	0.71	0.71	0.71	0.71	0.71	0.71	0.71	0.71	0.71	0.71	0.71	0.71	0.71	0.71	0.71	0.71	0.71	0.71	0.71	0.71	0.71
arab_Q_in	Proportion of An arabiensis bites taken indoors	0.86	0.86	0.706	0.694	0.86	0.86	0.86	0.86	0.86	0.86	0.86	0.86	0.86	0.86	0.86	0.86	0.86	0.86	0.86	0.86	0.86	0.86	0.86	0.86	0.86	0.86	0.86	0.86	0.86	0.86	0.86	0.86	0.86	0.86	0.86	0.86	0.86
arab_Q_bed	Proportion of An arabiensis bites whilst human is in bed	0.8	0.8	0.596	0.642	0.8	0.8	0.8	0.8	0.8	0.8	0.8	0.8	0.8	0.8	0.8	0.8	0.8	0.8	0.8	0.8	0.8	0.8	0.8	0.8	0.8	0.8	0.8	0.8	0.8	0.8	0.8	0.8	0.8	0.8	0.8	0.8	0.8
fun_Q0	Anthropophilic An funestus sl, proportion feeding on human hosts	0.94	0.94	0.94	0.94	0.94	0.94	0.94	0.94	0.94	0.94	0.94	0.94	0.94	0.94	0.94	0.94	0.94	0.94	0.94	0.94	0.94	0.94	0.94	0.94	0.94	0.94	0.94	0.94	0.94	0.94	0.94	0.94	0.94	0.94	0.94	0.94	0.94
fun_Q_in	Proportion of An funestus sl bites taken indoors	0.87	0.87	0.712	0.694	0.87	0.87	0.87	0.87	0.87	0.87	0.87	0.87	0.87	0.87	0.87	0.87	0.87	0.87	0.87	0.87	0.87	0.87	0.87	0.87	0.87	0.87	0.87	0.87	0.87	0.87	0.87	0.87	0.87	0.87	0.87	0.87	0.87
fun_Q_bed	Proportion of An funestus sl bites whilst human is in bed	0.78	0.78	0.62	0.598	0.78	0.78	0.78	0.78	0.78	0.78	0.78	0.78	0.78	0.78	0.78	0.78	0.78	0.78	0.78	0.78	0.78	0.78	0.78	0.78	0.78	0.78	0.78	0.78	0.78	0.78	0.78	0.78	0.78	0.78	0.78	0.78	0.78
draw	Median draw from the posterior predictive distribution for model parameters, see Winskill et al. 2017	0	0	0	0		0	0	0	0	0	0	0	0	0	0	0	0	0	0	0	0	0	0	0	0	0	0	0	0	0	0	0	0	0	0	0	0
total_M	Ratio of mosquitoes to humans to calibrate model to baseline prevalence estimate	18.7583	18.7583	110.3 (23 -195)	110.3 (23 -195)	9.504	500 (460 -545)	500 (460 -545)	500 (460 -545)	17.06 (5.36 - 27.72)	10.92 (4.59 - 18.82)	17.17 (6.64 - 27.99)	70.00 (44.21 - 93.60)	229.8 (189.9 - 266.1)	17.06 (5.36 - 27.72)	10.92 (4.59 - 18.82)	17.17 (6.64 - 27.99)	70.00 (44.21 - 93.60)	229.8 (189.9 - 266.1)	350.1 (310.3 - 396.2)	320.1 (276.9 - 363.2)	1.96 (0.5 - 3)	1.96 (0.5 - 3)	81.08 (68.96 - 91.94)	81.08 (68.96 - 91.94)	17.60 (14.39 - 20.95)	17.60 (14.39 - 20.95)	134.6 (84.8 - 149.7)	134.6 (84.8 - 149.7)	134.6 (84.8 - 149.7)	155.17 (82.99 - 225.67)	99.78 (38.21 - 168.43)	168.10 (105.33 - 231.18)	105.57 (72.76 - 138.77)	4.30 (2.52 - 6.10)	4.30 (2.52 - 6.10)	14.00 (10.13 - 17.19)	14.00 (10.13 - 17.19)
nets	Mortality at bioassay	0.796	0.796	13.40%	0.1238	0.4	1	1	1	1	1	1	1	1	1	1	1	1	1	0.741	0.741	60% (arabiensis)	65% (arabiensis)	no data (Assume none)	no data (Assume none)	100% (all species)	100% (all species)	No data (assume 100%)	No data (assume 100%)	No data (assume 100%)	7.8% gambiae; 54.5% funestus (2017: 28% & 4%, to lambdacyhalothrin and permethrin for An. gambiae; 43%, 31% for An. funestus)	7.8% gambiae; 54.5% funestus (2017: 28% & 4%, to lambdacyhalothrin and permethrin for An. gambiae; 43%, 31% for An. funestus)	7.8% gambiae; 54.5% funestus (2017: 28% & 4%, to lambdacyhalothrin and permethrin for An. gambiae; 43%, 31% for An. funestus)	7.8% gambiae; 54.5% funestus (2017: 28% & 4%, to lambdacyhalothrin and permethrin for An. gambiae; 43%, 31% for An. funestus)	44.76% (gambiae); 53.3% (funestus); 67.71% (arabiensis) Combined from different data resources	44.76% (gambiae); 53.3% (funestus); 67.71% (arabiensis) Combined from different data resources	31.3 (8 - 40) lambda; 11% permethrin (gambiae); 100% arabiensis	31.3 (8 - 40) lambda; 11% permethrin (gambiae); 100% arabiensis
		Bradley		Chaccour		Corbel	Curtis			D'Alessandro										Henry		Kafy		Marbiah		Nevill		Phillips-Howard			Protopopoff				Staedke		West
	Pyrethroid resistance approximated from susceptibility bioassay	0.2	0.2	0.86	0.87	0.4	0	0	0	0	0	0	0	0	0	0	0	0	0	0.26	0.26	0.4	0.4	0	0	0	0	0	0	0	0.83	0.83	0.83	0.83	0.52	0.52	0.71	0.71
d_itn	dN0_1	0.426357	0.426357	0.0794607	0.0763414	0.309729	0.512	0.512	0.512	0.512	0.512	0.512	0.512	0.512	0.512	0.512	0.512	0.512	0.512	0.392041	0.392041	0.309729	0.309729	0.512	0.512	0.512	0.512	0.512	0.512	0.512	0.0887347	0.0887347	0.0887347	0.0887347	0.236528	0.236528	0.135478	0.135478
r_itn	rN0_1	0.518475	0.518475	0.377887	0.37276	0.553585	0.47204	0.47204	0.47204	0.47204	0.47204	0.47204	0.47204	0.47204	0.47204	0.47204	0.47204	0.47204	0.47204	0.551664	0.551664	0.553585	0.553585	0.47204	0.47204	0.47204	0.47204	0.47204	0.47204	0.47204	0.389119	0.389119	0.389119	0.389119	0.562907	0.562907	0.519538	0.519538
half_life	lambda_1	1.67226	1.67226	0.555855	0.394812	0.982304	2.64	2.64	2.64	2.64	2.64	2.64	2.64	2.64	2.64	2.64	2.64	2.64	2.64	1.40198	1.40198	0.982304	0.982304	2.64	2.64	2.64	2.64	2.64	2.64	2.64	0.485677	0.485677	0.485677	0.485677	0.72876	0.72876	0.612169	0.612169
	dN0_2	0.425725	0.425725	0.0570414	0.0542694	0.307734	0.50428	0.50428	0.50428	0.50428	0.50428	0.50428	0.50428	0.50428	0.50428	0.50428	0.50428	0.50428	0.50428	0.395089	0.395089	0.307734	0.307734	0.50428	0.50428	0.50428	0.50428	0.50428	0.50428	0.50428	0.0658232	0.0658232	0.0658232	0.0658232	0.22692	0.22692	0.113105	0.113105
	rN0_2	0.521288	0.521288	0.261387	0.232894	0.496286	0.468103	0.468103	0.468103	0.468103	0.468103	0.468103	0.468103	0.468103	0.468103	0.468103	0.468103	0.468103	0.468103	0.470326	0.470326	0.496286	0.496286	0.468103	0.468103	0.468103	0.468103	0.468103	0.468103	0.468103	0.256669	0.256669	0.256669	0.256669	0.467741	0.467741	0.308807	0.308807
	lambda_2	1.64512	1.64512	0.53042	0.40615	0.856644	2.64	2.64	2.64	2.64	2.64	2.64	2.64	2.64	2.64	2.64	2.64	2.64	2.64	1.47812	1.47812	0.856644	0.856644	2.64	2.64	2.64	2.64	2.64	2.64	2.64	0.555131	0.555131	0.555131	0.555131	0.84	0.84	0.57044	0.57044
	dN0_3	0.344283	0.344283	0.0930896	0.0904787	0.259354	0.414548	0.414548	0.414548	0.414548	0.414548	0.414548	0.414548	0.414548	0.414548	0.414548	0.414548	0.414548	0.414548	0.32012	0.32012	0.259354	0.259354	0.414548	0.414548	0.414548	0.414548	0.414548	0.414548	0.414548	0.101307	0.101307	0.101307	0.101307	0.208149	0.208149	0.137436	0.137436
	rN0_3	0.649202	0.649202	0.865763	0.851658	0.725375	0.583791	0.583791	0.583791	0.583791	0.583791	0.583791	0.583791	0.583791	0.583791	0.583791	0.583791	0.583791	0.583791	0.671796	0.671796	0.725375	0.725375	0.583791	0.583791	0.583791	0.583791	0.583791	0.583791	0.583791	0.859642	0.859642	0.859642	0.859642	0.75736	0.75736	0.78825	0.78825
	lambda_3	1.81346	1.81346	0.516257	0.697451	1.13924	2.64	2.64	2.64	2.64	2.64	2.64	2.64	2.64	2.64	2.64	2.64	2.64	2.64	1.60204	1.60204	1.13924	1.13924	2.64	2.64	2.64	2.64	2.64	2.64	2.64	0.53236	0.53236	0.53236	0.53236	0.787712	0.787712	0.590886	0.590886
	dN0_4	0.376034	0.376034	0.238026	0.232413	0.35349	0.392886	0.392886	0.392886	0.392886	0.392886	0.392886	0.392886	0.392886	0.392886	0.392886	0.392886	0.392886	0.392886	0.369877	0.369877	0.35349	0.35349	0.392886	0.392886	0.392886	0.392886	0.392886	0.392886	0.392886	0.253346	0.253346	0.253346	0.253346	0.336483	0.336483	0.296567	0.296567
	rN0_4	0.550942	0.550942	0.570508	0.483193	0.53453	0.509951	0.509951	0.509951	0.509951	0.509951	0.509951	0.509951	0.509951	0.509951	0.509951	0.509951	0.509951	0.509951	0.548235	0.548235	0.53453	0.53453	0.509951	0.509951	0.509951	0.509951	0.509951	0.509951	0.509951	0.584888	0.584888	0.584888	0.584888	0.558449	0.558449	0.558474	0.558474
	lambda_4	2.4508	2.4508	1.46093	1.18284	2.2458	2.64	2.64	2.64	2.64	2.64	2.64	2.64	2.64	2.64	2.64	2.64	2.64	2.64	2.38012	2.38012	2.2458	2.2458	2.64	2.64	2.64	2.64	2.64	2.64	2.64	1.40507	1.40507	1.40507	1.40507	2.13774	2.13774	1.7166	1.7166
	dN0_5	0.410569	0.410569	0.153968	0.144191	0.37322	0.434733	0.434733	0.434733	0.434733	0.434733	0.434733	0.434733	0.434733	0.434733	0.434733	0.434733	0.434733	0.434733	0.400292	0.400292	0.37322	0.37322	0.434733	0.434733	0.434733	0.434733	0.434733	0.434733	0.434733	0.18165	0.18165	0.18165	0.18165	0.341486	0.341486	0.264205	0.264205
	rN0_5	0.464132	0.464132	0.421732	0.494876	0.550456	0.515884	0.515884	0.515884	0.515884	0.515884	0.515884	0.515884	0.515884	0.515884	0.515884	0.515884	0.515884	0.515884	0.515293	0.515293	0.550456	0.550456	0.515884	0.515884	0.515884	0.515884	0.515884	0.515884	0.515884	0.413434	0.413434	0.413434	0.413434	0.535856	0.535856	0.539498	0.539498
	lambda_5	2.3145	2.3145	1.18875	1.20625	1.91842	2.64	2.64	2.64	2.64	2.64	2.64	2.64	2.64	2.64	2.64	2.64	2.64	2.64	2.25135	2.25135	1.91842	1.91842	2.64	2.64	2.64	2.64	2.64	2.64	2.64	0.959536	0.959536	0.959536	0.959536	1.53366	1.53366	1.21033	1.21033
	dN0_6	0.294437	0.294437	0.21122	0.20726	0.280447	0.304804	0.304804	0.304804	0.304804	0.304804	0.304804	0.304804	0.304804	0.304804	0.304804	0.304804	0.304804	0.304804	0.290313	0.290313	0.280447	0.280447	0.304804	0.304804	0.304804	0.304804	0.304804	0.304804	0.304804	0.219955	0.219955	0.219955	0.219955	0.269314	0.269314	0.244205	0.244205
	rN0_6	0.698927	0.698927	0.74981	0.752884	0.692946	0.682262	0.682262	0.682262	0.682262	0.682262	0.682262	0.682262	0.682262	0.682262	0.682262	0.682262	0.682262	0.682262	0.697866	0.697866	0.692946	0.692946	0.682262	0.682262	0.682262	0.682262	0.682262	0.682262	0.682262	0.771914	0.771914	0.771914	0.771914	0.724403	0.724403	0.74485	0.74485
	lambda_6	2.46733	2.46733	1.67757	1.65309	2.29408	2.64	2.64	2.64	2.64	2.64	2.64	2.64	2.64	2.64	2.64	2.64	2.64	2.64	2.42641	2.42641	2.29408	2.29408	2.64	2.64	2.64	2.64	2.64	2.64	2.64	1.57948	1.57948	1.57948	1.57948	2.13361	2.13361	1.91566	1.91566
	Pyrethroid resistance approximated from susceptibility bioassay
	dN0_1	0.576345	0.576345	0.196125	0.192382	0.482975	0.616718	0.616718	0.616718	0.616718	0.616718	0.616718	0.616718	0.616718	0.616718	0.616718	0.616718	0.616718	0.616718	0.55461	0.55461	0.482975	0.482975	0.616718	0.616718	0.616718	0.616718	0.616718	0.616718	0.616718	0.207619	0.207619	0.207619	0.207619	0.397639	0.397639	0.265089	0.265089
	rN0_1	0.417419	0.417419	0.49832	0.532589	0.476876	0.380967	0.380967	0.380967	0.380967	0.380967	0.380967	0.380967	0.380967	0.380967	0.380967	0.380967	0.380967	0.380967	0.434129	0.434129	0.476876	0.476876	0.380967	0.380967	0.380967	0.380967	0.380967	0.380967	0.380967	0.510534	0.510534	0.510534	0.510534	0.526643	0.526643	0.575018	0.575018
	lambda_1	2.07495	2.07495	0.385447	0.359265	1.10649	2.64	2.64	2.64	2.64	2.64	2.64	2.64	2.64	2.64	2.64	2.64	2.64	2.64	1.77185	1.77185	1.10649	1.10649	2.64	2.64	2.64	2.64	2.64	2.64	2.64	0.385555	0.385555	0.385555	0.385555	0.750837	0.750837	0.497534	0.497534
	dN0_2	0.551211	0.551211	0.180948	0.177548	0.467105	0.58637	0.58637	0.58637	0.58637	0.58637	0.58637	0.58637	0.58637	0.58637	0.58637	0.58637	0.58637	0.58637	0.53143	0.53143	0.467105	0.467105	0.58637	0.58637	0.58637	0.58637	0.58637	0.58637	0.58637	0.192253	0.192253	0.192253	0.192253	0.386632	0.386632	0.252112	0.252112
	rN0_2	0.446811	0.446811	0.408572	0.368235	0.513872	0.409378	0.409378	0.409378	0.409378	0.409378	0.409378	0.409378	0.409378	0.409378	0.409378	0.409378	0.409378	0.409378	0.464075	0.464075	0.513872	0.513872	0.409378	0.409378	0.409378	0.409378	0.409378	0.409378	0.409378	0.431536	0.431536	0.431536	0.431536	0.501538	0.501538	0.476107	0.476107
	lambda_2	2.33797	2.33797	0.400506	0.341445	1.20525	2.64	2.64	2.64	2.64	2.64	2.64	2.64	2.64	2.64	2.64	2.64	2.64	2.64	1.92666	1.92666	1.20525	1.20525	2.64	2.64	2.64	2.64	2.64	2.64	2.64	0.364294	0.364294	0.364294	0.364294	0.758145	0.758145	0.419002	0.419002
	dN0_3	0.481497	0.481497	0.179238	0.175657	0.413611	0.513756	0.513756	0.513756	0.513756	0.513756	0.513756	0.513756	0.513756	0.513756	0.513756	0.513756	0.513756	0.513756	0.466641	0.466641	0.413611	0.413611	0.513756	0.513756	0.513756	0.513756	0.513756	0.513756	0.513756	0.19051	0.19051	0.19051	0.19051	0.346038	0.346038	0.241617	0.241617
	rN0_3	0.514293	0.514293	0.809979	0.771992	0.584715	0.485489	0.485489	0.485489	0.485489	0.485489	0.485489	0.485489	0.485489	0.485489	0.485489	0.485489	0.485489	0.485489	0.532522	0.532522	0.584715	0.584715	0.485489	0.485489	0.485489	0.485489	0.485489	0.485489	0.485489	0.783178	0.783178	0.783178	0.783178	0.651799	0.651799	0.729636	0.729636
	lambda_3	1.90093	1.90093	0.460921	0.414038	1.52853	2.64	2.64	2.64	2.64	2.64	2.64	2.64	2.64	2.64	2.64	2.64	2.64	2.64	2.02941	2.02941	1.52853	1.52853	2.64	2.64	2.64	2.64	2.64	2.64	2.64	0.453058	0.453058	0.453058	0.453058	1.06491	1.06491	0.592054	0.592054
	dN0_4	0.542686	0.542686	0.399535	0.391594	0.523319	0.554854	0.554854	0.554854	0.554854	0.554854	0.554854	0.554854	0.554854	0.554854	0.554854	0.554854	0.554854	0.554854	0.537995	0.537995	0.523319	0.523319	0.554854	0.554854	0.554854	0.554854	0.554854	0.554854	0.554854	0.41848	0.41848	0.41848	0.41848	0.5075	0.5075	0.466735	0.466735
	rN0_4	0.445102	0.445102	0.519079	0.547587	0.455745	0.435496	0.435496	0.435496	0.435496	0.435496	0.435496	0.435496	0.435496	0.435496	0.435496	0.435496	0.435496	0.435496	0.442692	0.442692	0.455745	0.455745	0.435496	0.435496	0.435496	0.435496	0.435496	0.435496	0.435496	0.524119	0.524119	0.524119	0.524119	0.476956	0.476956	0.497733	0.497733
	lambda_4	2.43102	2.43102	1.15427	1.2209	2.25639	2.64	2.64	2.64	2.64	2.64	2.64	2.64	2.64	2.64	2.64	2.64	2.64	2.64	2.34719	2.34719	2.25639	2.25639	2.64	2.64	2.64	2.64	2.64	2.64	2.64	1.28174	1.28174	1.28174	1.28174	2.03208	2.03208	1.65301	1.65301
	dN0_5	0.539111	0.539111	0.301894	0.290322	0.517094	0.555257	0.555257	0.555257	0.555257	0.555257	0.555257	0.555257	0.555257	0.555257	0.555257	0.555257	0.555257	0.555257	0.534559	0.534559	0.517094	0.517094	0.555257	0.555257	0.555257	0.555257	0.555257	0.555257	0.555257	0.334998	0.334998	0.334998	0.334998	0.493567	0.493567	0.426111	0.426111
	rN0_5	0.454866	0.454866	0.535536	0.488382	0.462812	0.430091	0.430091	0.430091	0.430091	0.430091	0.430091	0.430091	0.430091	0.430091	0.430091	0.430091	0.430091	0.430091	0.458634	0.458634	0.462812	0.462812	0.430091	0.430091	0.430091	0.430091	0.430091	0.430091	0.430091	0.545497	0.545497	0.545497	0.545497	0.479861	0.479861	0.475975	0.475975
	lambda_5	2.39312	2.39312	0.666179	0.553784	1.90807	2.64	2.64	2.64	2.64	2.64	2.64	2.64	2.64	2.64	2.64	2.64	2.64	2.64	2.32014	2.32014	1.90807	1.90807	2.64	2.64	2.64	2.64	2.64	2.64	2.64	0.737588	0.737588	0.737588	0.737588	1.61257	1.61257	1.0826	1.0826
	dN0_6	0.448397	0.448397	0.351044	0.346208	0.435794	0.457165	0.457165	0.457165	0.457165	0.457165	0.457165	0.457165	0.457165	0.457165	0.457165	0.457165	0.457165	0.457165	0.445043	0.445043	0.435794	0.435794	0.457165	0.457165	0.457165	0.457165	0.457165	0.457165	0.457165	0.364086	0.364086	0.364086	0.364086	0.425375	0.425375	0.39638	0.39638
	rN0_6	0.550155	0.550155	0.644683	0.647531	0.562128	0.537004	0.537004	0.537004	0.537004	0.537004	0.537004	0.537004	0.537004	0.537004	0.537004	0.537004	0.537004	0.537004	0.5518	0.5518	0.562128	0.562128	0.537004	0.537004	0.537004	0.537004	0.537004	0.537004	0.537004	0.633177	0.633177	0.633177	0.633177	0.572027	0.572027	0.596431	0.596431
	lambda_6	2.54065	2.54065	1.42848	1.678	2.30366	2.64	2.64	2.64	2.64	2.64	2.64	2.64	2.64	2.64	2.64	2.64	2.64	2.64	2.45322	2.45322	2.30366	2.30366	2.64	2.64	2.64	2.64	2.64	2.64	2.64	1.65773	1.65773	1.65773	1.65773	2.22219	2.22219	2.00444	2.00444

## Sheet: S1.7 PREVALENCE
PI	Intervention	time_months	baseline_prevalence	prev_obs	prev_obs_max	prev_obs_min	prev_pred_1	prev_pred_1_max	prev_pred_1_min	prev_pred_2	prev_pred_2_max	prev_pred_2_min	prev_pred_3	prev_pred_3_max	prev_pred_3_min	prev_pred_4	prev_pred_4_max	prev_pred_4_min	prev_pred_5	prev_pred_5_max	prev_pred_5_min	prev_pred_6	prev_pred_6_max	prev_pred_6_min	location
Corbel	ITN	1	0.301	0.2	0.24	0.16	0.311186	0.332988	0.287488	0.321609	0.343746	0.299114	0.299878	0.321116	0.275638	0.243344	0.2654	0.22189	0.253986	0.275726	0.229998	0.232681	0.256189	0.211893	West
Curtis	None	2	0.942	0.834	0.834	0.834	0.81717	0.805964	0.826834	0.817077	0.806187	0.826302	0.817258	0.806554	0.826984	0.817253	0.806218	0.827488	0.817349	0.805678	0.827649	0.816918	0.806678	0.826965	East
Curtis	None	5	0.942	0.853	0.853	0.853	0.822499	0.812919	0.831882	0.82257	0.812143	0.832224	0.822501	0.812442	0.832216	0.822164	0.812144	0.832147	0.822522	0.812199	0.832664	0.822174	0.811709	0.83238	East
Curtis	None	8	0.942	0.817	0.817	0.817	0.750819	0.735228	0.764575	0.751286	0.734341	0.765616	0.750742	0.737039	0.765106	0.751294	0.73645	0.764949	0.75085	0.736593	0.7644	0.750093	0.734567	0.765476	East
Curtis	None	11	0.942	0.675	0.675	0.675	0.79892	0.784265	0.811934	0.798826	0.783689	0.811454	0.799083	0.784371	0.811694	0.799172	0.783801	0.811267	0.799168	0.784293	0.812286	0.798458	0.783466	0.812445	East
Curtis	CTN	2	0.957	0.841	0.841	0.841	0.781389	0.769189	0.79366	0.781902	0.768843	0.79408	0.781501	0.768624	0.794714	0.781689	0.768429	0.792626	0.781543	0.768513	0.793565	0.781628	0.768961	0.794246	East
Curtis	CTN	5	0.957	0.792	0.792	0.792	0.777224	0.763306	0.789859	0.777157	0.763301	0.790575	0.776995	0.763806	0.790178	0.77737	0.763088	0.789945	0.776905	0.763143	0.790656	0.777568	0.764095	0.790018	East
Curtis	CTN	8	0.957	0.734	0.734	0.734	0.660784	0.644538	0.676439	0.661326	0.64491	0.677684	0.66101	0.643815	0.676773	0.661114	0.644237	0.676034	0.661305	0.644585	0.677249	0.661328	0.644618	0.676367	East
Curtis	CTN	11	0.957	0.603	0.603	0.603	0.693485	0.676262	0.711674	0.694227	0.676482	0.712479	0.69404	0.674689	0.711701	0.693877	0.675244	0.711202	0.693778	0.675015	0.711496	0.694368	0.675185	0.711119	East
Curtis	IRS	2	0.884	0.762	0.762	0.762	0.638405	0.620979	0.654405	0.63756	0.622047	0.654453	0.63759	0.621124	0.654776	0.638433	0.621883	0.655428	0.637736	0.62078	0.654697	0.638119	0.622487	0.654845	East
Curtis	IRS	5	0.884	0.801	0.801	0.801	0.610846	0.578933	0.639717	0.60946	0.5799	0.639879	0.610271	0.579109	0.641088	0.609963	0.581392	0.642513	0.610312	0.58023	0.639794	0.61078	0.580014	0.64086	East
Curtis	IRS	8	0.884	0.73	0.73	0.73	0.481045	0.450842	0.50952	0.480148	0.451335	0.508733	0.480463	0.450339	0.508007	0.481191	0.453611	0.51039	0.480531	0.451167	0.509125	0.481737	0.452003	0.508653	East
Curtis	IRS	11	0.884	0.637	0.637	0.637	0.366542	0.337459	0.394348	0.365312	0.336599	0.396173	0.36606	0.337286	0.396129	0.366405	0.337121	0.394645	0.36606	0.33716	0.393963	0.366109	0.336389	0.397091	East
D'Alessandro	None	1	0.395	0.367	0.367	0.367	0.36738	0.384741	0.3512	0.376155	0.391822	0.359967	0.352652	0.366997	0.336839	0.37801	0.394613	0.361136	0.380613	0.396802	0.364001	0.356973	0.372883	0.341112	West
D'Alessandro	None	1	0.287	0.33	0.33	0.33	0.304121	0.319554	0.288408	0.31319	0.327935	0.297095	0.28834	0.304194	0.273436	0.314447	0.329778	0.300199	0.317851	0.334398	0.302922	0.293732	0.308516	0.277869	West
D'Alessandro	None	1	0.342	0.258	0.258	0.258	0.370472	0.387021	0.354815	0.382879	0.398109	0.365753	0.348847	0.36498	0.332903	0.384613	0.402189	0.368757	0.389217	0.406933	0.372899	0.356084	0.372729	0.340355	West
D'Alessandro	None	1	0.573	0.533	0.533	0.533	0.560125	0.576643	0.543709	0.566716	0.583715	0.548892	0.550303	0.566898	0.533597	0.567299	0.583624	0.550245	0.569439	0.586801	0.55441	0.553563	0.569925	0.53794	West
D'Alessandro	None	1	0.712	0.447	0.447	0.447	0.691946	0.708145	0.677197	0.69468	0.710501	0.680007	0.683998	0.699116	0.667875	0.696914	0.713089	0.681979	0.697581	0.713753	0.682956	0.68577	0.700388	0.669602	West
D'Alessandro	CTN	1	0.395	0.282	0.282	0.282	0.207007	0.223234	0.193846	0.20848	0.22258	0.194473	0.224021	0.240005	0.209264	0.236595	0.252281	0.22121	0.225097	0.239288	0.209796	0.253989	0.269849	0.238777	West
D'Alessandro	CTN	1	0.287	0.228	0.228	0.228	0.151937	0.1658	0.139445	0.152719	0.165961	0.139817	0.165552	0.179126	0.152164	0.175975	0.190349	0.162852	0.166583	0.181176	0.153737	0.192783	0.205498	0.178957	West
D'Alessandro	CTN	1	0.342	0.159	0.159	0.159	0.173922	0.186642	0.16036	0.174663	0.188172	0.161688	0.188777	0.203241	0.17472	0.202262	0.217274	0.187991	0.190975	0.205113	0.177241	0.220589	0.235402	0.205003	West
D'Alessandro	CTN	1	0.573	0.431	0.431	0.431	0.432295	0.451397	0.414153	0.434222	0.452146	0.414631	0.447731	0.466771	0.429698	0.460645	0.478374	0.441319	0.450752	0.468915	0.431152	0.474127	0.491954	0.457196	West
D'Alessandro	CTN	1	0.712	0.71	0.71	0.71	0.584727	0.603013	0.565023	0.586001	0.602859	0.567593	0.597549	0.615121	0.582128	0.609503	0.627251	0.592708	0.600509	0.618231	0.583118	0.620634	0.63801	0.602751	West
Henry	None	48	0.84	0.685	0.721	0.649	0.791718	0.804867	0.778497	0.790987	0.803295	0.777382	0.791056	0.80364	0.778193	0.791237	0.804902	0.778466	0.791196	0.805337	0.778662	0.791581	0.805459	0.777515	West
Henry	CTN	48	0.8	0.566	0.602	0.53	0.458898	0.485775	0.432799	0.458996	0.487529	0.434884	0.458888	0.486905	0.4331	0.4596	0.48555	0.431827	0.458155	0.486855	0.434717	0.458832	0.488131	0.434011	West
Kafy	ITN	21	0.1	0.05	0.02	0.1	0.0281831	0.0376691	0.0197328	0.0279924	0.0375338	0.0199	0.0278366	0.0372278	0.0197488	0.0279471	0.0372592	0.0197868	0.0276047	0.0374827	0.0196082	0.0280703	0.0373693	0.0193617
Kafy	ITN	33	0.1	0.05	0.03	0.09	0.020946	0.0294557	0.0135456	0.0211623	0.0297877	0.0130079	0.0208028	0.0297154	0.013689	0.0207046	0.0301518	0.0130407	0.0207456	0.0298581	0.0128162	0.0208763	0.0312493	0.0127451
Kafy	ITN_IRS	21	0.07	0.04	0.02	0.07	0.0287733	0.0385747	0.0206657	0.028828	0.0387601	0.0200373	0.0291146	0.0391568	0.0206742	0.0287581	0.039031	0.0201462	0.0289304	0.039102	0.020549	0.0286208	0.0395388	0.0205839
Kafy	ITN_IRS	33	0.07	0.03	0.02	0.05	0.0129643	0.0206263	0.00740815	0.0131503	0.0204082	0.00703396	0.0131225	0.0202841	0.00719231	0.013009	0.0198485	0.00739454	0.0131215	0.0215334	0.00707858	0.0129023	0.0209835	0.00755995
Marbiah	None	15	0.61	0.476	0.476	0.476	0.504691	0.518416	0.488942	0.504752	0.518286	0.489034	0.504495	0.518347	0.489345	0.504687	0.518646	0.489034	0.504763	0.518347	0.488968	0.504657	0.518646	0.489075	West
Marbiah	CTN	15	0.61	0.345	0.345	0.345	0.401799	0.414764	0.388883	0.40239	0.41539	0.387863	0.408307	0.421293	0.394107	0.415718	0.428917	0.401472	0.410308	0.42219	0.396699	0.423071	0.435809	0.408847	West
Philips-Howard	None	22	0.75	0.514	0.514	0.514	0.68983	0.71292	0.656635	0.690937	0.713726	0.657078	0.694446	0.716628	0.661569	0.695984	0.717635	0.663352	0.69365	0.716775	0.659792	0.698916	0.719885	0.668624	East
Philips-Howard	None	40	0.75	0.391	0.391	0.391	0.28387	0.312157	0.245951	0.286967	0.316157	0.249626	0.328958	0.359313	0.290836	0.375725	0.404652	0.336435	0.341167	0.371249	0.304015	0.417158	0.449489	0.378835	East
Philips-Howard	CTN	22	0.75	0.325	0.325	0.325	0.262091	0.292314	0.225182	0.264327	0.295295	0.231378	0.310943	0.339496	0.272836	0.356471	0.385561	0.315701	0.321578	0.350042	0.28558	0.40368	0.429771	0.364345	East
Philips-Howard	CTN	40	0.75	0.338	0.338	0.338	0.221131	0.251479	0.184377	0.224194	0.252378	0.191181	0.268706	0.296919	0.230301	0.317275	0.346631	0.280767	0.282475	0.312671	0.245501	0.364098	0.392698	0.325009	East
Protopopoff	ITN	4	0.68	0.555	0.555	0.555	0.756077	0.776035	0.725153	0.774003	0.790693	0.747436	0.70726	0.734663	0.67017	0.63298	0.669114	0.588087	0.720136	0.749041	0.680236	0.596191	0.635439	0.552296	East
Protopopoff	ITN	9	0.68	0.553	0.553	0.553	0.646602	0.673251	0.607383	0.666841	0.693604	0.629383	0.613293	0.643966	0.571914	0.497059	0.536951	0.44891	0.592538	0.627318	0.547932	0.468893	0.511078	0.421722	East
Protopopoff	ITN	16	0.68	0.53	0.53	0.53	0.785725	0.801348	0.760786	0.790894	0.80507	0.767959	0.77895	0.795372	0.754589	0.727761	0.753685	0.68967	0.766791	0.785893	0.739148	0.716847	0.743718	0.676672	East
Protopopoff	ITN	21	0.68	0.68	0.68	0.68	0.680721	0.70392	0.648584	0.68444	0.70884	0.649357	0.675829	0.700499	0.640914	0.611052	0.64361	0.570321	0.655167	0.683268	0.619728	0.604124	0.636436	0.561695	East
Protopopoff	PBO_ITN	4	0.61	0.458	0.458	0.458	0.611784	0.660202	0.536756	0.637428	0.686003	0.565519	0.61723	0.663866	0.54739	0.464371	0.508918	0.406236	0.526978	0.579178	0.458084	0.472813	0.519749	0.412357	East
Protopopoff	PBO_ITN	9	0.61	0.311	0.311	0.311	0.517457	0.566726	0.441362	0.536791	0.58491	0.465394	0.520248	0.568096	0.452355	0.321725	0.370311	0.262568	0.410896	0.470089	0.339072	0.33345	0.385777	0.274013	East
Protopopoff	PBO_ITN	16	0.61	0.348	0.348	0.348	0.737476	0.766969	0.682997	0.742012	0.771898	0.688938	0.734036	0.763917	0.680022	0.61934	0.67139	0.534157	0.692621	0.733344	0.623378	0.624057	0.676049	0.540498	East
Protopopoff	PBO_ITN	21	0.61	0.459	0.459	0.459	0.624123	0.661212	0.563401	0.627254	0.664971	0.567081	0.619598	0.656412	0.555144	0.517332	0.566747	0.442233	0.580556	0.625693	0.514514	0.519929	0.567548	0.448947	East
Protopopoff	ITN_IRS	4	0.67	0.386	0.386	0.386	0.528236	0.550622	0.503079	0.530898	0.551611	0.507037	0.540629	0.569564	0.508118	0.489825	0.513719	0.463573	0.51027	0.535066	0.485095	0.503038	0.529381	0.472622	East
Protopopoff	ITN_IRS	9	0.67	0.264	0.264	0.264	0.29848	0.325274	0.272471	0.2958	0.320541	0.271553	0.321855	0.35477	0.288049	0.269809	0.295917	0.245462	0.281815	0.307631	0.257297	0.29139	0.32399	0.263753	East
Protopopoff	ITN_IRS	16	0.67	0.399	0.399	0.399	0.722498	0.747246	0.69064	0.72627	0.748651	0.696211	0.718179	0.743195	0.687218	0.65198	0.687139	0.607786	0.698465	0.7276	0.661404	0.647717	0.683123	0.604305	East
Protopopoff	ITN_IRS	21	0.67	0.551	0.551	0.551	0.656728	0.682899	0.624066	0.659805	0.68485	0.628904	0.65242	0.678147	0.619589	0.589094	0.62187	0.549296	0.632412	0.661971	0.598982	0.583373	0.618085	0.5451	East
Protopopoff	PBO_ITN_IRS	4	0.64	0.375	0.375	0.375	0.41962	0.461569	0.345965	0.425199	0.46618	0.351573	0.444901	0.491837	0.365089	0.38686	0.424739	0.319883	0.399649	0.439752	0.331552	0.39386	0.434267	0.32515	East
Protopopoff	PBO_ITN_IRS	9	0.64	0.286	0.286	0.286	0.217636	0.252782	0.169518	0.218989	0.253667	0.17332	0.241824	0.283406	0.18596	0.18928	0.218266	0.15135	0.200109	0.232762	0.158526	0.198759	0.22961	0.156907	East
Protopopoff	PBO_ITN_IRS	16	0.64	0.291	0.291	0.291	0.596822	0.664816	0.44875	0.603514	0.668964	0.458443	0.597889	0.662806	0.456211	0.438495	0.531035	0.288624	0.526958	0.610779	0.37996	0.452338	0.540988	0.307557	East
Protopopoff	PBO_ITN_IRS	21	0.64	0.437	0.437	0.437	0.551095	0.60468	0.441835	0.555289	0.608554	0.446797	0.545636	0.600985	0.438632	0.433943	0.503007	0.309947	0.502995	0.563744	0.387326	0.436424	0.504961	0.31832	East
West	ITN	11	0.246	0.23	0.342	0.154	0.291997	0.314654	0.267092	0.304501	0.329045	0.260606	0.275782	0.296522	0.250737	0.223246	0.243592	0.201404	0.248675	0.27148	0.224211	0.221887	0.24182	0.201185	East
West	ITN	15	0.246	0.3	0.434	0.202	0.319102	0.342452	0.291712	0.327412	0.352409	0.293272	0.30697	0.327244	0.282413	0.261711	0.283745	0.240122	0.283408	0.306298	0.259979	0.260555	0.283362	0.24047	East
West	ITN	19	0.246	0.24	0.389	0.142	0.265139	0.285253	0.242833	0.270149	0.292183	0.244245	0.257752	0.275459	0.235374	0.224696	0.244132	0.205992	0.240943	0.260902	0.220524	0.224102	0.243497	0.204426	East
West	ITN_IRS	11	0.21	0.136	0.214	0.083	0.16302	0.182789	0.1426	0.173585	0.1948	0.153784	0.150657	0.170632	0.132204	0.125427	0.143668	0.107338	0.139764	0.158696	0.120397	0.14843	0.1692	0.129751	East
West	ITN_IRS	15	0.21	0.127	0.21	0.074	0.129714	0.148578	0.111054	0.136547	0.157817	0.119502	0.122212	0.14192	0.104817	0.105946	0.124154	0.0879694	0.114858	0.133322	0.0971956	0.128552	0.149962	0.11076	East
West	ITN_IRS	19	0.21	0.134	0.234	0.073	0.155346	0.177639	0.131808	0.160639	0.184763	0.13928	0.149871	0.172575	0.127064	0.132667	0.156438	0.108579	0.14288	0.166828	0.119272	0.162507	0.18806	0.138769	East
Chaccour	ITN	17	0.44	0.43	0.43	0.43	0.40197	0.438246	0.315973	0.400496	0.438636	0.324017	0.40147	0.439542	0.333361	0.401834	0.44024	0.322893	0.40068	0.438746	0.321777	0.401169	0.439809	0.317995	East
Chaccour	ITN_IRS	17	0.43	0.34	0.34	0.34	0.22929	0.281255	0.14777	0.228273	0.282526	0.139803	0.2303	0.280115	0.149025	0.227498	0.282563	0.151735	0.229518	0.281319	0.149128	0.229293	0.286484	0.140551	East
Staedke	ITN	12	0.237	0.145	0.145	0.145	0.195605	0.232106	0.155227	0.214927	0.253087	0.173521	0.167772	0.20019	0.132436	0.143113	0.171161	0.112542	0.175646	0.211153	0.138665	0.137061	0.163159	0.108554	East
Staedke	ITN	18	0.237	0.13	0.13	0.13	0.21145	0.250824	0.167236	0.232111	0.272403	0.189743	0.184561	0.222171	0.14376	0.118909	0.14747	0.09001	0.175334	0.215398	0.134816	0.112789	0.140222	0.0862187	East
Staedke	ITN	24	0.237	0.14	0.14	0.14	0.234096	0.272333	0.188496	0.246656	0.286321	0.202189	0.21714	0.255848	0.174242	0.137958	0.172228	0.101805	0.197842	0.239898	0.152949	0.13246	0.165917	0.0990506	East
Staedke	PBO_ITN	12	0.251	0.107	0.107	0.107	0.147499	0.176092	0.117072	0.186976	0.222143	0.149213	0.152084	0.18176	0.120598	0.118956	0.143757	0.0942122	0.119597	0.143022	0.0942757	0.131305	0.157409	0.102286	East
Staedke	PBO_ITN	18	0.251	0.106	0.106	0.106	0.153416	0.187362	0.118909	0.198559	0.234284	0.159083	0.157776	0.190379	0.122241	0.0765152	0.0977514	0.0567198	0.0771278	0.0968342	0.0570339	0.108776	0.139336	0.0798525	East
Staedke	PBO_ITN	24	0.251	0.118	0.118	0.118	0.195144	0.233166	0.152816	0.222869	0.260981	0.179815	0.19434	0.230801	0.152903	0.0857695	0.114934	0.0591812	0.0864583	0.113666	0.0584949	0.139508	0.178257	0.100996	East
Nevill	None	20	0.251	0.392	0.392	0.392	0.40197	0.438246	0.315973	0.400496	0.438636	0.324017	0.40147	0.439542	0.333361	0.401834	0.44024	0.322893	0.40068	0.438746	0.321777	0.401169	0.439809	0.317995	East
Nevill	None	24	0.251	0.254	0.254	0.254	0.352417	0.381184	0.28359	0.351882	0.383205	0.289231	0.352103	0.384261	0.297023	0.352111	0.382754	0.288972	0.35156	0.382666	0.288363	0.351931	0.38296	0.283165	East
Nevill	None	27	0.251	0.115	0.115	0.115	0.26225	0.291314	0.201143	0.261456	0.292185	0.205489	0.262413	0.293207	0.213698	0.262244	0.294086	0.206119	0.261395	0.292245	0.205287	0.261455	0.293204	0.200717	East
Nevill	CTN	20	0.251	0.168	0.168	0.168	0.22929	0.281255	0.14777	0.228273	0.282526	0.139803	0.2303	0.280115	0.149025	0.227498	0.282563	0.151735	0.229518	0.281319	0.149128	0.229293	0.286484	0.140551	East
Nevill	CTN	24	0.251	0.12	0.12	0.12	0.200819	0.244313	0.127483	0.200202	0.245432	0.121662	0.201584	0.243498	0.129181	0.199658	0.245053	0.130921	0.201001	0.243716	0.12847	0.201082	0.248401	0.123012	East
Nevill	CTN	27	0.251	0.078	0.078	0.078	0.146944	0.181958	0.090102	0.146031	0.183855	0.0856992	0.147118	0.180873	0.0915783	0.14575	0.182683	0.0930171	0.147004	0.18141	0.0908511	0.146747	0.185081	0.0875927	East
Bradley	ITN_IRS	3	0.175	0.168	0.247	0.111	0.156211	0.182079	0.128975	0.118983	0.149382	0.0872438	0.158214	0.181932	0.129063	0.157302	0.180146	0.128539	0.157938	0.182814	0.129037	0.157524	0.183152	0.130308	West
Bradley	ITN_IRS	3	0.184	0.232	0.323	0.16	0.141859	0.16613	0.114541	0.14168	0.166936	0.115395	0.141133	0.164422	0.117275	0.141456	0.163643	0.115456	0.141679	0.162975	0.116216	0.140951	0.165579	0.114733	West

## Sheet: S1.8 REL EFFICACY AGNT PREV
PI	control_arm_intervention	Intervention	Month	country	location	Obs_mean_eff	eff_obs_min	eff_obs_max	Pred_1_eff	Pred_1_eff_min	Pred_1_eff_max	Pred_2_eff	Pred_2_eff_min	Pred_2_eff_max	Pred_3_eff	Pred_3_eff_min	Pred_3_eff_max	Pred_4_eff	Pred_4_eff_min	Pred_4_eff_max	Pred_5_eff	Pred_5_eff_min	Pred_5_eff_max	Pred_6_eff	Pred_6_eff_min	Pred_6_eff_max
Curtis	None	CTN	2	Tanzania	East	-0.00839329	-0.00839329	-0.00839329	0.0437865	0.0587165	0.02877	0.0430498	0.0590328	0.0281452	0.0437536	0.0595096	0.0275859	0.0435159	0.059741	0.0301333	0.0438069	0.0597492	0.0290987	0.0431995	0.0587056	0.0277533
Curtis	None	CTN	5	Tanzania	East	0.0715123	0.0715123	0.0715123	0.0550451	0.0719662	0.0396828	0.0552081	0.072054	0.0388961	0.055327	0.0713618	0.0392993	0.0544836	0.0718544	0.0391881	0.0554599	0.0721917	0.0387418	0.0542537	0.0706413	0.0391106
Curtis	None	CTN	8	Tanzania	East	0.101591	0.101591	0.101591	0.119916	0.141554	0.0990651	0.119742	0.141592	0.0979681	0.119524	0.142429	0.098529	0.120033	0.142498	0.100174	0.119258	0.141526	0.098024	0.118339	0.140616	0.09829
Curtis	None	CTN	11	Tanzania	East	0.106667	0.106667	0.106667	0.131971	0.153529	0.109205	0.130941	0.153155	0.108092	0.131456	0.155671	0.109354	0.131756	0.155071	0.110078	0.131875	0.155353	0.109705	0.130364	0.154388	0.109384
Henry	None	CTN	48	Cote D'Ivoire	West	0.173723	0.226277	0.121168	0.420378	0.38643	0.453342	0.419718	0.383645	0.450201	0.419905	0.384486	0.452503	0.419137	0.38634	0.454238	0.420933	0.384659	0.450557	0.420359	0.383347	0.451716
Marbiah	None	CTN	15	Sierre Leone	West	0.27521	0.27521	0.27521	0.203074	0.177478	0.228803	0.202588	0.176354	0.230935	0.190644	0.164478	0.218394	0.175978	0.149524	0.203943	0.186841	0.162846	0.213391	0.161548	0.135773	0.189242
Philips-Howard	None	CTN	22	Kenya	East	0.367704	0.367704	0.367704	0.426589	0.478892	0.381962	0.42377	0.478412	0.380866	0.374189	0.427721	0.332031	0.331066	0.384545	0.288664	0.365589	0.419521	0.323685	0.284397	0.332103	0.244782
Philips-Howard	None	CTN	40	Kenya	East	0.13555	0.13555	0.13555	0.177703	0.296929	0.0719761	0.177119	0.293765	0.0765102	0.149453	0.253825	0.0540048	0.121499	0.22164	0.0348089	0.141856	0.24549	0.0597035	0.102385	0.192973	0.0307707
Nevill	None	CTN	20	Kenya	East	0.571429	0.571429	0.571429	0.429584	0.300308	0.632385	0.430024	0.294559	0.650925	0.426358	0.302276	0.628802	0.433851	0.296818	0.622394	0.427179	0.297896	0.627814	0.428438	0.285877	0.649646
Nevill	None	CTN	24	Kenya	East	0.527559	0.527559	0.527559	0.430168	0.306751	0.638261	0.431055	0.302517	0.654254	0.427486	0.308447	0.633117	0.432967	0.304046	0.628182	0.42826	0.30676	0.63457	0.428632	0.294176	0.650464
Nevill	None	CTN	27	Kenya	East	0.321739	0.321739	0.321739	0.439682	0.306166	0.656427	0.441469	0.296801	0.672223	0.439365	0.310733	0.651015	0.444222	0.303386	0.645303	0.437617	0.305992	0.652438	0.438731	0.292112	0.66498
Curtis	None	pyr-IRS	2	Tanzania	East	0.0863309	0.0863309	0.0863309	0.21876	0.240086	0.199181	0.219706	0.238692	0.199032	0.219842	0.239991	0.198813	0.218806	0.239056	0.198011	0.219751	0.240496	0.199	0.218871	0.238006	0.198396
Curtis	None	pyr-IRS	5	Tanzania	East	0.0609613	0.0609613	0.0609613	0.257329	0.296129	0.222227	0.259078	0.295014	0.222098	0.258031	0.295918	0.220563	0.2581	0.292852	0.21851	0.258	0.294572	0.222156	0.257115	0.294536	0.22053
Curtis	None	pyr-IRS	8	Tanzania	East	0.106487	0.106487	0.106487	0.359307	0.399533	0.321381	0.3609	0.39925	0.322851	0.360016	0.400141	0.323327	0.359517	0.396227	0.320653	0.360018	0.399126	0.321935	0.357764	0.397404	0.321881
Curtis	None	pyr-IRS	11	Tanzania	East	0.0562963	0.0562963	0.0562963	0.541203	0.577605	0.506399	0.54269	0.578633	0.504056	0.5419	0.577909	0.50427	0.54152	0.578162	0.506183	0.541949	0.578111	0.507034	0.541479	0.578701	0.502677
D'Alessandro	Untreated Net	CTN	1	The Gambia	West	0.231608	0.231608	0.231608	0.436532	0.392363	0.472355	0.445761	0.408276	0.482998	0.364755	0.319429	0.406599	0.374103	0.332607	0.414803	0.408594	0.371308	0.448795	0.288494	0.244064	0.331105
D'Alessandro	Untreated Net	CTN	1	The Gambia	West	0.309091	0.309091	0.309091	0.500407	0.454821	0.541481	0.512377	0.470093	0.553571	0.425843	0.378769	0.472277	0.440368	0.394656	0.482102	0.475909	0.429997	0.516323	0.343677	0.300389	0.390749
D'Alessandro	Untreated Net	CTN	1	The Gambia	West	0.383721	0.383721	0.383721	0.530539	0.496205	0.567147	0.543816	0.508534	0.577705	0.458853	0.417392	0.49915	0.474118	0.435086	0.511221	0.509335	0.473012	0.544622	0.380514	0.338915	0.424285
D'Alessandro	Untreated Net	CTN	1	The Gambia	West	0.19137	0.19137	0.19137	0.228215	0.194113	0.260606	0.233792	0.202164	0.268361	0.186393	0.151793	0.219162	0.188002	0.15675	0.222069	0.20843	0.176533	0.242849	0.1435	0.111296	0.174085
D'Alessandro	Untreated Net	CTN	1	The Gambia	West	-0.588367	-0.588367	-0.588367	0.154952	0.128526	0.183429	0.156445	0.132178	0.182944	0.126389	0.100698	0.148934	0.125426	0.0999604	0.149525	0.139156	0.11375	0.164085	0.0949816	0.0696448	0.121059
Kafy	ITN	ITN + pyr/ben-IRS	21	Sudan		0.2	0	0.6	-0.0209434	-0.368719	0.266735	-0.0298492	-0.384666	0.284186	-0.0459127	-0.406667	0.2573	-0.029021	-0.396606	0.279131	-0.0480281	-0.416502	0.255597	-0.0196151	-0.408565	0.266702
Kafy	ITN	ITN + pyr/ben-IRS	33	Sudan		0.4	0.2	0.8	0.381058	0.015262	0.646321	0.378595	0.0356352	0.667618	0.369198	0.0249335	0.654262	0.371683	0.0413507	0.642855	0.367504	-0.0379724	0.658791	0.381968	-0.00513057	0.63787
West	ITN	ITN + pyr/ben-IRS	11	Tanzania	East	0.408696	0.0547951	0.50343	0.441708	0.374005	0.51164	0.429939	0.360265	0.494964	0.453711	0.381281	0.520622	0.438165	0.356461	0.519195	0.437968	0.361834	0.515847	0.331054	0.237448	0.415237
West	ITN	ITN + pyr/ben-IRS	15	Tanzania	East	0.576667	0.282041	0.708237	0.593505	0.534386	0.651981	0.582948	0.517984	0.635009	0.601878	0.537674	0.658543	0.595179	0.525607	0.663868	0.594726	0.529574	0.657047	0.50662	0.42445	0.574909
West	ITN	ITN + pyr/ben-IRS	19	Tanzania	East	0.441667	0.0226296	0.629857	0.414095	0.330017	0.502875	0.405368	0.31607	0.484432	0.418545	0.330464	0.507029	0.409569	0.303781	0.516775	0.406995	0.3076	0.504978	0.27485	0.160826	0.380775
Protopopoff	ITN	ITN + op-IRS	4	Tanzania	East	0.304505	0.304505	0.304505	0.300228	0.269976	0.33301	0.313219	0.28585	0.343558	0.234905	0.192683	0.279778	0.225242	0.186956	0.266319	0.289971	0.255597	0.325119	0.156253	0.110707	0.206055
Protopopoff	ITN	ITN + op-IRS	9	Tanzania	East	0.522604	0.522604	0.522604	0.536848	0.495155	0.577109	0.555275	0.51808	0.591731	0.474147	0.41956	0.528723	0.455142	0.402702	0.504544	0.522427	0.479262	0.564465	0.37687	0.308128	0.436763
Protopopoff	ITN	ITN + op-IRS	16	Tanzania	East	0.24717	0.24717	0.24717	0.0803013	0.0476153	0.119762	0.0813751	0.0517018	0.118126	0.077301	0.0441688	0.116161	0.102491	0.0530303	0.16239	0.0890311	0.0495477	0.136018	0.0958319	0.0443065	0.154574
Protopopoff	ITN	ITN + op-IRS	21	Tanzania	East	0.189706	0.189706	0.189706	0.0342794	-0.00564801	0.0809897	0.0348785	-0.0030705	0.0788715	0.0340379	-0.00576298	0.0810844	0.0341361	-0.0203664	0.098713	0.034001	-0.0125352	0.0838112	0.0331517	-0.0258291	0.0953038
Chaccour	ITN	ITN + op-IRS	17	Mozambique	East	0.209302	0.209302	0.209302	0.429584	0.300308	0.632385	0.430024	0.294559	0.650925	0.426358	0.302276	0.628802	0.433851	0.296818	0.622394	0.427179	0.297896	0.627814	0.428438	0.285877	0.649646
Protopopoff	ITN	PBO-ITN	4	Tanzania	East	0.174775	0.174775	0.174775	0.192832	0.124693	0.288359	0.178997	0.111857	0.267844	0.129084	0.059016	0.224113	0.267731	0.194553	0.357066	0.270332	0.194227	0.362698	0.208502	0.126887	0.307293
Protopopoff	ITN	PBO-ITN	9	Tanzania	East	0.437613	0.437613	0.437613	0.201305	0.120405	0.314978	0.197721	0.120611	0.300298	0.154132	0.0705375	0.259901	0.353313	0.25254	0.470015	0.307624	0.204264	0.42604	0.289868	0.176184	0.414853
Protopopoff	ITN	PBO-ITN	16	Tanzania	East	0.343396	0.343396	0.343396	0.0641422	0.0224786	0.129502	0.0637973	0.0222555	0.127339	0.0602574	0.017518	0.125416	0.151421	0.0747343	0.263859	0.0998883	0.0420443	0.185692	0.133476	0.0542033	0.243839
Protopopoff	ITN	PBO-ITN	21	Tanzania	East	0.325	0.325	0.325	0.085581	0.0262888	0.170326	0.0854677	0.0260458	0.169421	0.0869596	0.0264725	0.176664	0.155889	0.0700799	0.274382	0.116471	0.0429546	0.213011	0.143603	0.0580476	0.254888
Staedke	ITN	PBO-ITN	12	Uganda	East	0.262069	0.262069	0.262069	0.243435	0.0960637	0.399033	0.12943	-0.0351684	0.304682	0.0920068	-0.0878871	0.278187	0.16502	-0.005689	0.340914	0.322064	0.186856	0.464002	0.0436072	-0.151386	0.251815
Staedke	ITN	PBO-ITN	18	Uganda	East	0.184615	0.184615	0.184615	0.270942	0.11002	0.435178	0.146428	-0.0120102	0.312828	0.142621	-0.0376445	0.333739	0.35245	0.175744	0.521729	0.561344	0.447102	0.674351	0.0356262	-0.237903	0.290564
Staedke	ITN	PBO-ITN	24	Uganda	East	0.157143	0.157143	0.157143	0.163056	-0.000276322	0.344424	0.0971787	-0.0586642	0.270582	0.105905	-0.0659999	0.293785	0.374801	0.164294	0.569682	0.56338	0.424504	0.703838	-0.0512547	-0.346249	0.237251
Protopopoff	ITN	PBO-ITN + op-IRS	4	Tanzania	East	0.324324	0.324324	0.324324	0.449034	0.388044	0.541314	0.454775	0.396454	0.544831	0.376276	0.302856	0.482512	0.394079	0.327781	0.493733	0.449858	0.388202	0.538733	0.344619	0.270485	0.453788
Protopopoff	ITN	PBO-ITN + op-IRS	9	Tanzania	East	0.482821	0.482821	0.482821	0.664952	0.607667	0.736898	0.673681	0.618622	0.73942	0.607364	0.536319	0.695751	0.621128	0.559439	0.694506	0.663671	0.605996	0.731658	0.579321	0.509673	0.66493
Protopopoff	ITN	PBO-ITN + op-IRS	16	Tanzania	East	0.450943	0.450943	0.450943	0.252345	0.152675	0.428056	0.249734	0.15264	0.419301	0.2442	0.147557	0.413262	0.406836	0.268163	0.602237	0.322735	0.20215	0.503664	0.378707	0.243155	0.569725
Protopopoff	ITN	PBO-ITN + op-IRS	21	Tanzania	East	0.357353	0.357353	0.357353	0.199986	0.109538	0.349346	0.198744	0.108677	0.345595	0.201341	0.108676	0.349463	0.302078	0.174664	0.491438	0.242963	0.13771	0.407555	0.287737	0.161923	0.471688
Bradley	ITN + pyr-IRS	ITN + pyr/ben-IRS	3	Bioko, Eq.Guinea	West	0.275862	-0.0646552	0.521552	-0.101171	-0.283518	0.0908238	0.1602	-0.0543674	0.384217	-0.12102	-0.289079	0.0855281	-0.112025	-0.273514	0.0913121	-0.114763	-0.290346	0.0892263	-0.117584	-0.299408	0.0755077
Protopopoff	PBO-ITN	PBO-ITN + op-IRS	4	Tanzania	East	0.181223	0.181223	0.181223	0.317409	0.241848	0.431734	0.335904	0.264868	0.524631	0.28383	0.199528	0.405812	0.172543	0.0820048	0.308632	0.246038	0.161539	0.36784	0.171974	0.0783111	0.309901
Protopopoff	PBO-ITN	PBO-ITN + op-IRS	9	Tanzania	East	0.0803858	0.0803858	0.0803858	0.580506	0.508783	0.670585	0.59326	0.198608	0.123862	0.535818	0.451828	0.640312	0.414133	0.318741	0.527601	0.514239	0.43094	0.611243	0.407604	0.309527	0.528157
Protopopoff	PBO-ITN	PBO-ITN + op-IRS	16	Tanzania	East	0.163793	0.163793	0.163793	0.201102	0.0946002	0.388856	0.524631	0.0948966	0.0253785	0.195737	0.0928974	0.375654	0.300991	0.137573	0.53126	0.247576	0.11361	0.448584	0.283006	0.126573	0.503447
Protopopoff	PBO-ITN	PBO-ITN + op-IRS	21	Tanzania	East	0.0479303	0.0479303	0.0479303	0.125113	0.0261989	0.288451	0.6752	0.379729	0.284438	0.125276	0.0237849	0.287504	0.173188	0.0222427	0.397518	0.143166	0.0240384	0.329456	0.168303	0.0213921	0.383099
